# Supplementary material for: LARP1 binds ribosomes and TOP mRNAs in repressed complexes
Source: EMBO J. 2024 Nov 12;43(24):6555–72. doi: 10.1038/s44318-024-00294-z (PMC11649897; doi:10.1038/s44318-024-00294-z)
Supplement: Supplementary file 3 — Source data Fig. 1 [file 44318_2024_294_MOESM3_ESM.zip]

Archive with 10 entries (8 files):
- Figure_1/
- Figure_1/.DS_Store
- __MACOSX/Figure_1/._.DS_Store
- Figure_1/1C/
- Figure_1/1C/.DS_Store
- __MACOSX/Figure_1/1C/._.DS_Store
- Figure_1/1C/qPCR.xlsx
- __MACOSX/Figure_1/1C/._qPCR.xlsx
- Figure_1/1C/A260.xlsx
- __MACOSX/Figure_1/1C/._A260.xlsx
