# Supplementary material for: LARP1 binds ribosomes and TOP mRNAs in repressed complexes
Source: EMBO J. 2024 Nov 12;43(24):6555–72. doi: 10.1038/s44318-024-00294-z (PMC11649897; doi:10.1038/s44318-024-00294-z)
Supplement: Supplementary file 3 — Source data Fig. 1 [file 44318_2024_294_MOESM3_ESM.zip › Figure_1/1C/qPCR.xlsx]

## Sheet: README
Here we have provided source data describing the qPCR results in panel 1C
In the first section ("1_Relative Expression"), we provide the relative expression of each qPCR data point after fitting the ct value to a standard curve generated for each primer set in the same experiment
In the second section ("2_Normalized to eGFP spike-in mRNA"), we have divided the relative expression for each data point by the eGFP relative expression (averaged) from the same sample. Following fractionation, each sample was spiked with an equal amount of eGFP mRNA, which then underwent identical processing to the endogenous mRNAs within the sample. This normalization therefore accounts for an…
In the third section ("3_Percent mRNA across the gradient), we have divided the values from "2_Normalized to eGFP spike-in mRNA" by the sum of the total across the gradient and multiplied by 100 to convert this value to a percent. For example, the value for Rack1, qPCR replicate 1, DMSO_1 was divided by the total of DMSO_1 to DMSO_8 and multiplied by 100. This represents the percentage distributi…

## Sheet: SourceData
1_Relative expression
Gene	qPCR replicate	DMSO_1	DMSO_2	DMSO_3	DMSO_4	DMSO_5	DMSO_6	DMSO_7	DMSO_8	Torin_1	Torin_2	Torin_3	Torin_4	Torin_5	Torin_6	Torin_7	Torin_8
eGFP	1	1.60739	0.889888	0.946231	0.898589	0.65292	0.855357	0.776912	0.85043	1.28279	0.802405	0.725744	0.924049	0.937142	0.638653	0.747873	0.850212
eGFP	2	1.8474	1.24179	1.10993	0.684115	0.69785	0.896961	0.787695	0.843485	1.94276	1.05657	0.904891	0.945915	0.970494	0.909355	0.851989	0.66418
Rack1	1	0.100204	1.16838	0.408225	0.141389	0.140373	0.622003	1.11209	0.407472	0.0575526	0.981011	2.71508	0.533105	0.281894	0.309603	0.207128	0.127533
Rack1	2	0.11028	1.08413	0.405742	0.176924	0.165458	0.60751	1.14791	0.395978	0.0561503	0.718305	1.97658	0.494821	0.302112	0.298814	0.233336	0.157856
Actb	1	0.052276	0.705039	0.370765	0.345774	0.369963	2.29998	8.25222	3.15583	0.0463627	4.72207	1.44995	1.56288	1.61907	2.63045	4.10786	1.82825
Actb	2	0.0712239	0.910125	0.442873	0.395665	0.462784	2.36995	7.81154	2.99643	0.0424932	3.78324	1.22391	1.21657	2.27419	4.15123	3.56142	1.67902
2_Normalized to eGFP spike-in mRNA
Gene	qPCR replicate	DMSO_1	DMSO_2	DMSO_3	DMSO_4	DMSO_5	DMSO_6	DMSO_7	DMSO_8	Torin_1	Torin_2	Torin_3	Torin_4	Torin_5	Torin_6	Torin_7	Torin_8
Rack1	1	0.0580088	1.0962	0.397076	0.178668	0.207841	0.709921	1.42155	0.481102	0.0356854	1.05543	3.33009	0.570177	0.295543	0.400002	0.258932	0.168428
Rack1	2	0.0638418	1.01716	0.39466	0.223572	0.244983	0.693378	1.46735	0.467531	0.0348159	0.772796	2.42431	0.529231	0.31674	0.386063	0.291695	0.208474
Actb	1	0.030263	0.661486	0.360639	0.43694	0.54778	2.62507	10.5486	3.72608	0.0287471	5.08029	1.77839	1.67156	1.69746	3.3985	5.13527	2.4145
Actb	2	0.0412321	0.853904	0.430777	0.499986	0.685215	2.70493	9.9853	3.53787	0.0263479	4.07025	1.50115	1.30117	2.3843	5.36332	4.45216	2.21742
3_Percent mRNA across gradient
Gene	qPCR replicate	DMSO_1	DMSO_2	DMSO_3	DMSO_4	DMSO_5	DMSO_6	DMSO_7	DMSO_8	Torin_1	Torin_2	Torin_3	Torin_4	Torin_5	Torin_6	Torin_7	Torin_8
Rack1	1	1.27481	24.0904	8.72622	3.92645	4.56756	15.6014	31.2404	10.5728	0.58364	17.2617	54.4641	9.32531	4.83364	6.54208	4.23486	2.75466
Rack1	2	1.39622	22.2453	8.63122	4.88951	5.35777	15.1642	32.0909	10.2249	0.701351	15.5676	48.8366	10.6611	6.38058	7.77707	5.87607	4.19962
Actb	1	0.15981	3.49311	1.90442	2.30735	2.89266	13.8622	55.7041	19.6763	0.13557	23.9583	8.38675	7.88295	8.00512	16.0271	24.2176	11.3866
Actb	2	0.220031	4.55677	2.2988	2.66812	3.65658	14.4346	53.2856	18.8795	0.123605	19.0947	7.04231	6.10415	11.1854	25.1609	20.8864	10.4025
