# Supplementary material for: LARP1 binds ribosomes and TOP mRNAs in repressed complexes
Source: EMBO J. 2024 Nov 12;43(24):6555–72. doi: 10.1038/s44318-024-00294-z (PMC11649897; doi:10.1038/s44318-024-00294-z)
Supplement: Supplementary file 4 — Source data Fig. 2 [file 44318_2024_294_MOESM4_ESM.zip]

Archive with 38 entries (34 files):
- Figure_2/
- Figure_2/.DS_Store
- __MACOSX/Figure_2/._.DS_Store
- Figure_2/2A/
- Figure_2/2C/
- Figure_2/2B/
- Figure_2/2A/.DS_Store
- __MACOSX/Figure_2/2A/._.DS_Store
- Figure_2/2A/qPCR.xlsx
- __MACOSX/Figure_2/2A/._qPCR.xlsx
- Figure_2/2A/A260.xlsx
- __MACOSX/Figure_2/2A/._A260.xlsx
- Figure_2/2C/.DS_Store
- __MACOSX/Figure_2/2C/._.DS_Store
- Figure_2/2C/western_eIF5B.tiff
- __MACOSX/Figure_2/2C/._western_eIF5B.tiff
- Figure_2/2C/qPCR.xlsx
- __MACOSX/Figure_2/2C/._qPCR.xlsx
- Figure_2/2C/A260.xlsx
- __MACOSX/Figure_2/2C/._A260.xlsx
- Figure_2/2C/western_RPS24.tiff
- __MACOSX/Figure_2/2C/._western_RPS24.tiff
- Figure_2/2C/western_RPL31.tiff
- __MACOSX/Figure_2/2C/._western_RPL31.tiff
- Figure_2/2C/western_ACTB.tiff
- __MACOSX/Figure_2/2C/._western_ACTB.tiff
- Figure_2/2B/western_LARP1_100mM.tiff
- __MACOSX/Figure_2/2B/._western_LARP1_100mM.tiff
- Figure_2/2B/.DS_Store
- __MACOSX/Figure_2/2B/._.DS_Store
- Figure_2/2B/qPCR.xlsx
- __MACOSX/Figure_2/2B/._qPCR.xlsx
- Figure_2/2B/A260.xlsx
- __MACOSX/Figure_2/2B/._A260.xlsx
- Figure_2/2B/western_LARP1_200mM.tiff
- __MACOSX/Figure_2/2B/._western_LARP1_200mM.tiff
- Figure_2/2B/18S-EtBr-gel_100mM-200mM.jpg
- __MACOSX/Figure_2/2B/._18S-EtBr-gel_100mM-200mM.jpg
