# Supplementary material for: LARP1 binds ribosomes and TOP mRNAs in repressed complexes
Source: EMBO J. 2024 Nov 12;43(24):6555–72. doi: 10.1038/s44318-024-00294-z (PMC11649897; doi:10.1038/s44318-024-00294-z)
Supplement: Supplementary file 4 — Source data Fig. 2 [file 44318_2024_294_MOESM4_ESM.zip › Figure_2/2A/qPCR.xlsx]

## Sheet: README
Here we have provided source data underlying the qPCR results in panel 2A
In the first section ("1_Relative Expression"), we provide the relative expression of each qPCR data point after fitting the ct value to a standard curve generated for each primer set in the same experiment
In the second section ("2_Normalized to eGFP spike-in mRNA"), we have divided the relative expression for each data point by the eGFP relative expression (averaged) from the same sample. Following fractionation, each sample was spiked with an equal amount of eGFP mRNA, which then underwent identical processing to the endogenous mRNAs within the sample. This normalization therefore accounts for an…
In the third section ("3_Percent mRNA across the gradient), we have divided the values from "2_Normalized to eGFP spike-in mRNA" by the sum of the total across the gradient and multiplied by 100 to convert this value to a percent. For example, the value for Rpl39, qPCR replicate 1, DMSO_1 was divided by the total of DMSO_1 to DMSO_p and multiplied by 100. This represents the percentage distributi…
Note: For DMSO, two qPCR measurements were taken for each sample (two data points). For Torin1, two qPCR measurements were taken from each of two samples generated side-by-side in the same experiment (four data points). n.d. = not determined.

## Sheet: SourceData
1_Relative expression
Gene	qPCR replicate	DMSO_1	DMSO_2	DMSO_3	DMSO_4	DMSO_5	DMSO_6	DMSO_7	DMSO_8	DMSO_9	DMSO_10	DMSO_11	DMSO_12	DMSO_13	DMSO_14	DMSO_15	DMSO_p	Torin_1	Torin_2	Torin_3	Torin_4	Torin_5	Torin_6	Torin_7	Torin_8	Torin_9	Torin_10	Torin_11	Torin_12	Torin_13	Torin_14	Torin_15	Torin_p
eGFP	1	3.8102	3.52976	2.49414	2.77566	1.84505	2.43926	2.241	2.6762	2.49565	1.9595	1.38387	1.75409	2.50889	1.97148	1.67964	2.31018	3.15776	1.95474	3.12698	3.21128	1.64281	1.78941	1.58237	1.95228	1.82177	1.73909	2.78222	2.56366	1.20344	1.52507	2.34197	2.30738
eGFP	2	5.05999	4.0191	3.49705	2.33554	4.1812	2.91107	3.09605	1.79771	3.053	2.22226	2.53132	2.10871	2.2892	2.94635	2.49239	1.52495	3.32981	3.38687	3.30888	3.17546	3.42309	2.65643	3.40793	3.63115	3.64361	1.75361	2.59753	2.38266	1.78615	3.24158	2.58183	2.15217
eGFP	3	n.d.	n.d.	n.d.	n.d.	n.d.	n.d.	n.d.	n.d.	n.d.	n.d.	n.d.	n.d.	n.d.	n.d.	n.d.	n.d.	2.93464	2.79424	3.46237	3.29421	3.25195	0.18643	1.84076	2.44365	3.35462	2.78102	2.39106	3.39913	2.09183	2.3175	2.64674	3.00234
eGFP	4	n.d.	n.d.	n.d.	n.d.	n.d.	n.d.	n.d.	n.d.	n.d.	n.d.	n.d.	n.d.	n.d.	n.d.	n.d.	n.d.	4.33723	5.92007	3.58734	2.62758	3.51373	0.185579	3.5397	2.50564	2.37693	3.71351	3.2363	2.46944	3.20027	3.37113	2.63254	2.77098
Rpl39	1	0.00507274	0.00279502	0.0324747	0.360147	0.0885369	0.0330549	0.582694	0.587451	0.110335	0.0718794	0.0591121	0.197665	0.0991209	0.0697505	0.0541329	1.71024	0.00320473	0.00452502	0.0260666	0.325662	0.0817769	0.042654	0.341317	0.327507	0.101886	0.25776	0.616114	1.38194	0.401963	0.239231	0.115399	0.102973
Rpl39	2	0.00963258	0.00277218	0.0407578	0.500887	0.0916462	0.0299357	0.5808	0.46319	0.124227	0.0675823	0.057353	0.148288	0.146831	0.0674927	0.0564611	1.88749	0.00203475	0.00253356	0.0383207	0.562544	0.0945942	0.0366524	0.390754	0.216315	0.120163	0.15409	0.550073	1.55367	0.323061	0.243807	0.172398	0.158706
Rpl39	3	n.d.	n.d.	n.d.	n.d.	n.d.	n.d.	n.d.	n.d.	n.d.	n.d.	n.d.	n.d.	n.d.	n.d.	n.d.	n.d.	0.00675911	0.00283544	0.0445171	0.217343	0.0876919	0.000654945	0.345206	0.284818	0.110372	0.171462	0.571643	2.06228	0.907887	0.388073	0.17876	0.3062
Rpl39	4	n.d.	n.d.	n.d.	n.d.	n.d.	n.d.	n.d.	n.d.	n.d.	n.d.	n.d.	n.d.	n.d.	n.d.	n.d.	n.d.	0.00818881	0.00326491	0.0372566	0.261766	0.0907654	0.000715191	0.300617	0.237665	0.1144	0.168064	0.575124	1.74256	0.906897	0.295418	0.165104	0.444387
Rps21	1	0.0123922	0.00426303	0.0264235	0.401981	0.101091	0.0390178	0.419697	0.477236	0.174224	0.0672564	0.0728546	0.279383	0.227396	0.142062	0.123662	3.67378	0.00311079	0.00381882	0.02578	0.368899	0.089397	0.0369561	0.198812	0.36366	0.094373	0.171573	0.51851	1.02594	0.635041	0.424516	0.27944	0.251746
Rps21	2	0.00987863	0.00388784	0.0187942	0.26081	0.101648	0.0398332	0.286355	0.367267	0.140348	0.0678588	0.0714204	0.24505	0.148192	0.139732	0.0918802	2.52531	0.00362714	0.00371965	0.0199918	0.353088	0.103902	0.0556941	0.271953	0.45861	0.12636	0.165496	0.512468	1.45725	0.880558	0.455338	0.232488	0.225804
Rps21	3	n.d.	n.d.	n.d.	n.d.	n.d.	n.d.	n.d.	n.d.	n.d.	n.d.	n.d.	n.d.	n.d.	n.d.	n.d.	n.d.	0.0133058	0.0038411	0.0180423	0.336687	0.129136	0.00996844	0.297253	0.374922	0.132347	0.166421	0.560419	1.64025	1.45591	0.417885	0.257839	1.00433
Rps21	4	n.d.	n.d.	n.d.	n.d.	n.d.	n.d.	n.d.	n.d.	n.d.	n.d.	n.d.	n.d.	n.d.	n.d.	n.d.	n.d.	0.00980658	0.00445293	0.0172053	0.195522	0.139158	0.00148503	0.329807	0.332172	0.130318	0.191956	0.462131	1.73719	1.19751	0.440075	0.236015	0.675306
Ubl5	1	0.038307	0.0118747	0.0117097	0.155615	0.0907234	0.0457321	0.0367366	0.0772676	0.0607879	0.0289217	0.0328214	0.119737	0.342392	0.302913	0.23268	13.3595	0.00725443	0.00922819	0.0175775	0.750168	0.319342	0.104702	0.115752	0.108436	0.0817773	0.0698602	0.144378	0.371787	0.275216	0.300196	0.283928	0.70699
Ubl5	2	0.0354144	0.0127776	0.0170811	0.124913	0.0823495	0.0408547	0.0274973	0.052897	0.054706	0.0313176	0.0403341	0.106786	0.330285	0.277632	0.327197	10.2211	0.00925858	0.00632884	0.0183916	1.02899	0.368678	0.175016	0.109445	0.135424	0.0786955	0.0764144	0.140057	0.372552	0.394798	0.400109	0.329567	0.918333
Ubl5	3	n.d.	n.d.	n.d.	n.d.	n.d.	n.d.	n.d.	n.d.	n.d.	n.d.	n.d.	n.d.	n.d.	n.d.	n.d.	n.d.	0.0223551	0.00762792	0.0177675	0.615681	0.489933	0.00474613	0.102374	0.169685	0.117577	0.0971991	0.138331	0.586967	0.796605	0.494607	0.435563	8.53653
Ubl5	4	n.d.	n.d.	n.d.	n.d.	n.d.	n.d.	n.d.	n.d.	n.d.	n.d.	n.d.	n.d.	n.d.	n.d.	n.d.	n.d.	0.0215526	0.00844293	0.0195551	0.550725	0.470348	0.00516534	0.129356	0.14007	0.105421	0.0896303	0.176597	0.482282	0.717466	0.508565	0.439534	7.84626
Ndufa1	1	0.0216243	0.00771566	0.0159914	0.15421	0.0799204	0.0280784	0.024755	0.0520857	0.0308209	0.0165813	0.0214754	0.121712	0.241194	0.124649	0.133156	8.94995	0.0052127	0.00542694	0.0308252	0.661324	0.291656	0.119447	0.0976003	0.191046	0.067309	0.066746	0.158059	0.456264	0.503169	0.422243	0.308085	0.551526
Ndufa1	2	0.0212858	0.00727711	0.0143732	0.151756	0.0746372	0.0282151	0.0243723	0.0469236	0.0312999	0.0145672	0.0173042	0.124884	0.175709	0.119379	0.0954782	9.61	0.00322227	0.00473996	0.0273221	0.751837	0.243337	0.0986836	0.117927	0.146251	0.0626465	0.0546641	0.137448	0.364458	0.404614	0.319709	0.283326	0.578311
Ndufa1	3	n.d.	n.d.	n.d.	n.d.	n.d.	n.d.	n.d.	n.d.	n.d.	n.d.	n.d.	n.d.	n.d.	n.d.	n.d.	n.d.	0.0203931	0.00493347	0.0255236	0.60474	0.407885	0.00290693	0.13399	0.158372	0.0878057	0.0837379	0.233356	0.675279	1.07428	0.479777	0.372403	4.9404
Ndufa1	4	n.d.	n.d.	n.d.	n.d.	n.d.	n.d.	n.d.	n.d.	n.d.	n.d.	n.d.	n.d.	n.d.	n.d.	n.d.	n.d.	0.015435	0.00557373	0.0206533	0.568396	0.380896	0.00239014	0.115978	0.168463	0.0879871	0.0863627	0.179392	0.771621	0.960397	0.39227	0.336994	4.71187
2_Normalized to eGFP spike-in mRNA
Gene	qPCR replicate	DMSO_1	DMSO_2	DMSO_3	DMSO_4	DMSO_5	DMSO_6	DMSO_7	DMSO_8	DMSO_9	DMSO_10	DMSO_11	DMSO_12	DMSO_13	DMSO_14	DMSO_15	DMSO_p	Torin_1	Torin_2	Torin_3	Torin_4	Torin_5	Torin_6	Torin_7	Torin_8	Torin_9	Torin_10	Torin_11	Torin_12	Torin_13	Torin_14	Torin_15	Torin_p
Rpl39	1	0.00114377	0.000740515	0.0108408	0.140925	0.0293837	0.0123562	0.218358	0.262612	0.0397702	0.0343775	0.0301964	0.102343	0.0413168	0.0283664	0.0259504	0.89188	0.000931646	0.00128772	0.00773172	0.105833	0.027647	0.0354134	0.131646	0.124377	0.0363977	0.103236	0.223897	0.511125	0.194145	0.0915254	0.0452409	0.0402517
Rpl39	2	0.0021719	0.000734463	0.0136059	0.195996	0.0304157	0.0111902	0.217648	0.207063	0.0447775	0.0323224	0.0292977	0.0767775	0.061204	0.0274482	0.0270665	0.984316	0.00059152	0.000720994	0.0113664	0.182814	0.0319803	0.0304306	0.150714	0.0821497	0.042927	0.0617146	0.199897	0.57464	0.156036	0.093276	0.0675867	0.0620376
Rpl39	3	n.d.	n.d.	n.d.	n.d.	n.d.	n.d.	n.d.	n.d.	n.d.	n.d.	n.d.	n.d.	n.d.	n.d.	n.d.	n.d.	0.00196494	0.000806903	0.0132044	0.0706318	0.0296468	0.000543767	0.133146	0.108165	0.0394294	0.0686727	0.207736	0.762756	0.438503	0.14847	0.070081	0.119693
Rpl39	4	n.d.	n.d.	n.d.	n.d.	n.d.	n.d.	n.d.	n.d.	n.d.	n.d.	n.d.	n.d.	n.d.	n.d.	n.d.	n.d.	0.00238056	0.000929119	0.0110508	0.0850682	0.0306859	0.000593786	0.115948	0.0902577	0.0408685	0.0673114	0.209001	0.644503	0.438025	0.113021	0.0647271	0.173709
Rps21	1	0.00279412	0.00112945	0.00882076	0.157294	0.0335502	0.0145852	0.157277	0.213342	0.0627989	0.0321665	0.0372165	0.144653	0.0947862	0.0577743	0.0592813	1.91586	0.000904336	0.00108675	0.00764669	0.119884	0.0302232	0.0306827	0.0766817	0.138107	0.0337139	0.0687169	0.188427	0.379456	0.306721	0.162412	0.109551	0.0984065
Rps21	2	0.00222738	0.00103005	0.00627395	0.102054	0.0337349	0.01489	0.107308	0.164182	0.0505883	0.0324546	0.0364838	0.126877	0.0617714	0.0568266	0.0440458	1.31694	0.00105444	0.00105853	0.00592983	0.114746	0.035127	0.0462399	0.104892	0.174166	0.045141	0.0662831	0.186231	0.538978	0.425303	0.174204	0.0911445	0.088266
Rps21	3	n.d.	n.d.	n.d.	n.d.	n.d.	n.d.	n.d.	n.d.	n.d.	n.d.	n.d.	n.d.	n.d.	n.d.	n.d.	n.d.	0.00386812	0.00109309	0.00535159	0.109416	0.0436582	0.00827627	0.11465	0.142384	0.0472798	0.0666535	0.203657	0.606665	0.703196	0.159875	0.101083	0.392588
Rps21	4	n.d.	n.d.	n.d.	n.d.	n.d.	n.d.	n.d.	n.d.	n.d.	n.d.	n.d.	n.d.	n.d.	n.d.	n.d.	n.d.	0.00285086	0.0012672	0.00510331	0.0635403	0.0470465	0.00123294	0.127206	0.126149	0.0465549	0.0768805	0.167939	0.642518	0.57839	0.168365	0.092527	0.263975
Ubl5	1	0.00863725	0.00314609	0.00390897	0.0608917	0.0301094	0.017095	0.0137667	0.0345414	0.0219109	0.0138323	0.0167662	0.0619948	0.14272	0.12319	0.111543	6.9669	0.00210893	0.00262613	0.00521373	0.243788	0.107963	0.0869285	0.0446453	0.0411806	0.0292142	0.0279798	0.0524671	0.137509	0.132927	0.11485	0.111311	0.27636
Ubl5	2	0.00798503	0.0033853	0.00570206	0.0488782	0.0273303	0.0152718	0.0103043	0.0236469	0.0197187	0.0149782	0.020604	0.0552895	0.137674	0.112909	0.156853	5.33024	0.00269156	0.00180104	0.00545519	0.334399	0.124642	0.145306	0.0422129	0.0514299	0.0281133	0.0306048	0.0508969	0.137792	0.190685	0.153074	0.129203	0.358974
Ubl5	3	n.d.	n.d.	n.d.	n.d.	n.d.	n.d.	n.d.	n.d.	n.d.	n.d.	n.d.	n.d.	n.d.	n.d.	n.d.	n.d.	0.00649883	0.00217073	0.00527008	0.200083	0.165636	0.00394046	0.0394856	0.0644412	0.0420033	0.0389293	0.0502696	0.217096	0.384755	0.189228	0.170757	3.3369
Ubl5	4	n.d.	n.d.	n.d.	n.d.	n.d.	n.d.	n.d.	n.d.	n.d.	n.d.	n.d.	n.d.	n.d.	n.d.	n.d.	n.d.	0.00626555	0.00240267	0.00580031	0.178973	0.159015	0.00428851	0.0498924	0.0531941	0.0376605	0.0358979	0.0641755	0.178377	0.346531	0.194568	0.172314	3.06708
Ndufa1	1	0.00487573	0.00204419	0.00533829	0.0603419	0.0265241	0.010496	0.00927666	0.0232842	0.0111093	0.00793028	0.0109703	0.0630178	0.100537	0.0506925	0.0638326	4.66736	0.00151538	0.00154438	0.00914318	0.214916	0.0986026	0.099171	0.0376444	0.0725535	0.0240455	0.0267325	0.0574389	0.168754	0.243027	0.161542	0.120781	0.21559
Ndufa1	2	0.00479939	0.001928	0.00479811	0.0593818	0.0247707	0.0105471	0.00913327	0.0209766	0.011282	0.00696702	0.00883954	0.06466	0.0732411	0.0485494	0.0457706	5.01157	0.000936745	0.00134889	0.00810409	0.24433	0.082267	0.0819319	0.0454845	0.0555418	0.0223799	0.0218936	0.0499488	0.134798	0.195426	0.122315	0.111075	0.22606
Ndufa1	3	n.d.	n.d.	n.d.	n.d.	n.d.	n.d.	n.d.	n.d.	n.d.	n.d.	n.d.	n.d.	n.d.	n.d.	n.d.	n.d.	0.00592845	0.00140395	0.00757063	0.196527	0.137897	0.00241347	0.0516797	0.0601449	0.0313678	0.033538	0.0848019	0.249759	0.518869	0.183554	0.145996	1.93119
Ndufa1	4	n.d.	n.d.	n.d.	n.d.	n.d.	n.d.	n.d.	n.d.	n.d.	n.d.	n.d.	n.d.	n.d.	n.d.	n.d.	n.d.	0.00448711	0.00158616	0.00612605	0.184716	0.128773	0.00198441	0.0447326	0.0639772	0.0314326	0.0345892	0.0651913	0.285392	0.463865	0.150075	0.132115	1.84185
3_Percent mRNA across gradient
Gene	qPCR replicate	DMSO_1	DMSO_2	DMSO_3	DMSO_4	DMSO_5	DMSO_6	DMSO_7	DMSO_8	DMSO_9	DMSO_10	DMSO_11	DMSO_12	DMSO_13	DMSO_14	DMSO_15	DMSO_p	Torin_1	Torin_2	Torin_3	Torin_4	Torin_5	Torin_6	Torin_7	Torin_8	Torin_9	Torin_10	Torin_11	Torin_12	Torin_13	Torin_14	Torin_15	Torin_p
Rpl39	1	0.061146	0.0395879	0.579549	7.53383	1.57085	0.660563	11.6734	14.0392	2.12611	1.83782	1.61429	5.47124	2.20879	1.51647	1.3873	47.6798	0.0554325	0.0766186	0.460033	6.297	1.64498	2.10708	7.83286	7.40038	2.16564	6.14248	13.3217	30.4117	11.5515	5.44572	2.69181	2.39496
Rpl39	2	0.110696	0.0374337	0.693459	9.98943	1.55021	0.570337	11.093	10.5535	2.2822	1.64739	1.49323	3.91316	3.11942	1.39897	1.37951	50.1681	0.0338227	0.041226	0.649926	10.4532	1.82861	1.74	8.61771	4.69727	2.45454	3.5288	11.43	32.8575	8.92204	5.33346	3.86456	3.54727
Rpl39	3	n.d.	n.d.	n.d.	n.d.	n.d.	n.d.	n.d.	n.d.	n.d.	n.d.	n.d.	n.d.	n.d.	n.d.	n.d.	n.d.	0.0887726	0.0364546	0.596552	3.19103	1.33939	0.0245665	6.0153	4.88672	1.78136	3.10252	9.38516	34.4601	19.8108	6.70761	3.16615	5.40752
Rpl39	4	n.d.	n.d.	n.d.	n.d.	n.d.	n.d.	n.d.	n.d.	n.d.	n.d.	n.d.	n.d.	n.d.	n.d.	n.d.	n.d.	0.114007	0.0444963	0.529232	4.07399	1.46957	0.0284369	5.55283	4.32252	1.95723	3.2236	10.0092	30.8658	20.9774	5.4127	3.09984	8.31909
Rps21	1	0.0933449	0.0377323	0.294681	5.25482	1.12083	0.487257	5.25426	7.12724	2.09796	1.07461	1.24331	4.83253	3.16658	1.9301	1.98045	64.0043	0.051599	0.0620072	0.4363	6.84026	1.72446	1.75067	4.37526	7.88001	1.92363	3.92081	10.7512	21.6508	17.5007	9.26682	6.25071	5.61482
Rps21	2	0.10323	0.0477385	0.290772	4.72981	1.56348	0.690091	4.97331	7.60916	2.34456	1.50414	1.69088	5.88023	2.86286	2.63369	2.04135	61.0347	0.0502411	0.0504358	0.282539	5.46731	1.6737	2.2032	4.99779	8.29849	2.15084	3.15819	8.87338	25.6807	20.2645	8.30031	4.34277	4.20562
Rps21	3	n.d.	n.d.	n.d.	n.d.	n.d.	n.d.	n.d.	n.d.	n.d.	n.d.	n.d.	n.d.	n.d.	n.d.	n.d.	n.d.	0.142751	0.04034	0.197498	4.03794	1.61119	0.305432	4.23111	5.2546	1.74484	2.45982	7.51587	22.3887	25.9511	5.90013	3.73041	14.4883
Rps21	4	n.d.	n.d.	n.d.	n.d.	n.d.	n.d.	n.d.	n.d.	n.d.	n.d.	n.d.	n.d.	n.d.	n.d.	n.d.	n.d.	0.118217	0.0525474	0.21162	2.63484	1.95089	0.0511265	5.27489	5.23103	1.9305	3.18802	6.96396	26.6434	23.9842	6.98161	3.83683	10.9463
Ubl5	1	0.113187	0.0412281	0.0512252	0.797956	0.39457	0.224022	0.180405	0.452649	0.287132	0.181265	0.219714	0.812412	1.87028	1.61434	1.46171	91.2979	0.148823	0.185321	0.367923	17.2036	7.61872	6.13437	3.15053	2.90603	2.06159	1.97448	3.7025	9.70376	9.38041	8.10472	7.85498	19.5022
Ubl5	2	0.133289	0.0565085	0.0951808	0.815891	0.456206	0.254923	0.172003	0.394721	0.329151	0.250021	0.343928	0.922912	2.29809	1.88471	2.61824	88.9742	0.150595	0.10077	0.305223	18.7099	6.97383	8.13002	2.36185	2.87755	1.57296	1.71237	2.84773	7.70961	10.669	8.56465	7.22902	20.0849
Ubl5	3	n.d.	n.d.	n.d.	n.d.	n.d.	n.d.	n.d.	n.d.	n.d.	n.d.	n.d.	n.d.	n.d.	n.d.	n.d.	n.d.	0.132158	0.0441433	0.107171	4.06882	3.36832	0.080132	0.802966	1.31045	0.854165	0.791654	1.02227	4.41479	7.82425	3.84807	3.47247	67.8582
Ubl5	4	n.d.	n.d.	n.d.	n.d.	n.d.	n.d.	n.d.	n.d.	n.d.	n.d.	n.d.	n.d.	n.d.	n.d.	n.d.	n.d.	0.13751	0.0527313	0.127299	3.92793	3.48989	0.0941199	1.09499	1.16745	0.826535	0.787852	1.40846	3.91484	7.60531	4.27018	3.78178	67.3131
Ndufa1	1	0.0952732	0.0399441	0.104312	1.1791	0.518289	0.205094	0.181269	0.454981	0.21708	0.15496	0.214364	1.23139	1.96453	0.990547	1.24731	91.2016	0.0975776	0.099445	0.588742	13.8387	6.34916	6.38576	2.42397	4.67182	1.54833	1.72134	3.69857	10.8663	15.6489	10.4019	7.77728	13.8821
Ndufa1	2	0.088759	0.0356561	0.0887353	1.0982	0.458105	0.195055	0.168909	0.387937	0.208647	0.128847	0.163477	1.19581	1.35451	0.897864	0.846474	92.683	0.0667273	0.0960853	0.577279	17.4044	5.86014	5.83626	3.24	3.95641	1.59419	1.55955	3.55801	9.60212	13.9208	8.71286	7.91219	16.103
Ndufa1	3	n.d.	n.d.	n.d.	n.d.	n.d.	n.d.	n.d.	n.d.	n.d.	n.d.	n.d.	n.d.	n.d.	n.d.	n.d.	n.d.	0.162752	0.0385422	0.207834	5.39519	3.78564	0.0662561	1.41874	1.65114	0.861127	0.920705	2.32803	6.85653	14.2443	5.03903	4.00798	53.0162
Ndufa1	4	n.d.	n.d.	n.d.	n.d.	n.d.	n.d.	n.d.	n.d.	n.d.	n.d.	n.d.	n.d.	n.d.	n.d.	n.d.	n.d.	0.130405	0.0460972	0.178036	5.36826	3.74242	0.0576713	1.30003	1.85932	0.9135	1.00524	1.8946	8.29412	13.4809	4.36152	3.83954	53.5283
