# Supplementary material for: LARP1 binds ribosomes and TOP mRNAs in repressed complexes
Source: EMBO J. 2024 Nov 12;43(24):6555–72. doi: 10.1038/s44318-024-00294-z (PMC11649897; doi:10.1038/s44318-024-00294-z)
Supplement: Supplementary file 4 — Source data Fig. 2 [file 44318_2024_294_MOESM4_ESM.zip › Figure_2/2C/A260.xlsx]

## Sheet: README
Here, we have provided the A260 measurements (sucrose gradient traces) for each sample. These measurements underly the data presented in the sucrose gradient plots of Figure 2C.

## Sheet: SourceData_siScr
Position(mm)	Absorbance	Fraction Number
0	0.360697
0.06	0.36516
0.1	0.359687
0.13	0.351287
0.17	0.344315
0.21	0.348242
0.25	0.350925
0.28	0.353145
0.32	0.354972
0.36	0.356568
0.4	0.357266
0.44	0.339216
0.48	0.28872
0.51	0.228044
0.55	0.169965
0.59	0.338897
0.63	2.93105
0.67	3.95593
0.7	0.67592
0.74	0.404703
0.78	0.466432
0.82	0.496609
0.86	0.502438
0.89	0.389105
0.93	0.504037
0.97	3.90612
1.01	1.65122
1.05	0.600516
1.08	0.385776
1.12	0.604254
1.16	2.01634
1.2	2.4732
1.23	0.531732
1.27	0.403267
1.31	0.34679
1.35	0.345028
1.39	0.350902
1.42	0.339386
1.46	0.849014
1.5	3.64681
1.54	2.76225
1.58	2.75876
1.61	2.75312
1.65	2.74357
1.69	2.73802
1.73	2.73121
1.76	2.72552
1.8	2.71858
1.84	2.71232
1.88	2.70418
1.92	2.69695
1.95	2.68899
1.99	2.68426
2.03	2.67686
2.07	2.66983
2.11	2.66545
2.15	2.65983
2.18	2.65611
2.22	2.65317
2.26	2.65138
2.3	2.64756
2.33	2.643
2.37	2.63772
2.41	2.63653
2.45	2.63114
2.49	2.62581
2.52	2.62197
2.56	2.61759
2.6	2.61301
2.64	2.60884
2.68	2.60208
2.71	2.59513
2.75	2.58525
2.79	2.57439
2.83	2.5636
2.87	2.55525
2.9	2.54568
2.94	2.53629
2.98	2.52631
3.01	2.51697
3.05	2.50658
3.09	2.49445
3.13	2.48114
3.17	2.46693
3.2	2.4538
3.24	2.44141
3.28	2.4263
3.32	2.41191
3.36	2.3984
3.4	2.38642
3.43	2.37313
3.47	2.35885
3.51	2.34715
3.55	2.3342
3.58	2.32208
3.62	2.31055
3.66	2.29784
3.7	2.2843
3.73	2.27139
3.78	2.25872
3.81	2.2472
3.85	2.23608
3.89	2.22563
3.93	2.21497
3.96	2.20462
4	2.19638
4.04	2.18754
4.08	2.17741
4.11	2.16749
4.15	2.15862
4.19	2.15066
4.23	2.14332
4.26	2.13517
4.31	2.1267
4.34	2.11747
4.38	2.11056
4.42	2.10396
4.46	2.09674
4.49	2.08825
4.53	2.08141
4.57	2.07443
4.61	2.06715
4.64	2.06008
4.68	2.05245
4.72	2.04516
4.76	2.03796
4.8	2.03051
4.84	2.02344
4.87	2.01544
4.91	2.00841
4.95	2.0018
4.99	1.99427
5.02	1.98685
5.06	1.98037
5.1	1.97348
5.14	1.9661
5.17	1.95725
5.22	1.94753	1
5.25	1.93797
5.29	1.92847
5.33	1.91935
5.37	1.91023
5.41	1.90171
5.44	1.89221
5.48	1.88293
5.52	1.87331
5.55	1.86305
5.59	1.8517
5.63	1.84012
5.67	1.83024
5.71	1.82075
5.75	1.80973
5.78	1.79773
5.82	1.78676
5.86	1.77658
5.89	1.76563
5.93	1.75373
5.97	1.74097
6.01	1.72933
6.05	1.71801
6.09	1.70534
6.12	1.69306
6.16	1.68085
6.2	1.66855
6.24	1.65527
6.27	1.64195
6.31	1.62935
6.35	1.61522
6.39	1.60075
6.43	1.58692
6.46	1.57354
6.5	1.55933
6.54	1.54434
6.58	1.52949
6.62	1.51633
6.65	1.50183
6.69	1.48726
6.73	1.47316
6.77	1.4591
6.8	1.44398
6.85	1.43002
6.88	1.41723
6.92	1.40227
6.96	1.3868
7	1.37333
7.03	1.35963
7.07	1.34473
7.11	1.33051
7.15	1.31633
7.19	1.30289
7.22	1.28933
7.26	1.27566
7.3	1.25978
7.33	1.2466
7.37	1.23376
7.41	1.21951
7.45	1.20639
7.49	1.1912
7.53	1.17708
7.57	1.16418
7.6	1.1521
7.64	1.14058
7.68	1.12837
7.71	1.11403
7.75	1.10216
7.79	1.08986
7.83	1.0789
7.87	1.0658
7.91	1.05288
7.94	1.04043
7.98	1.03095
8.02	1.01831
8.06	1.00755
8.1	0.994604
8.13	0.985301
8.17	0.973936
8.21	0.963413
8.24	0.951618
8.29	0.941235
8.32	0.931461
8.36	0.921372
8.4	0.910034
8.43	0.899105
8.47	0.88957
8.51	0.880254
8.55	0.871105
8.59	0.861148
8.62	0.852253
8.66	0.843275
8.7	0.835267
8.74	0.82642
8.78	0.817765
8.81	0.808802
8.85	0.801103
8.89	0.792291
8.93	0.785243
8.97	0.776442
9	0.769836
9.04	0.761822
9.08	0.75518
9.12	0.747398
9.16	0.74015
9.2	0.733354
9.23	0.726262
9.27	0.719032
9.31	0.712329
9.35	0.705349
9.38	0.697851
9.42	0.691273
9.46	0.685342
9.5	0.679734
9.54	0.674428
9.57	0.668522
9.61	0.662111
9.65	0.656148
9.69	0.650658
9.72	0.64669
9.76	0.640376
9.8	0.634652
9.84	0.629367
9.88	0.625072
9.92	0.620105
9.95	0.615337
9.99	0.610058
10.03	0.604874
10.07	0.60063
10.1	0.596412
10.14	0.592344
10.18	0.587218
10.22	0.583027
10.26	0.578888
10.29	0.575564
10.33	0.570774
10.37	0.566362
10.41	0.561427
10.44	0.558399	2
10.48	0.555008
10.52	0.555231
10.56	0.547185
10.6	0.54348
10.63	0.539677
10.67	0.536815
10.71	0.534432
10.75	0.52929
10.79	0.525152
10.82	0.521993
10.86	0.519397
10.9	0.516664
10.94	0.513728
10.98	0.508821
11.01	0.50564
11.05	0.503335
11.09	0.500914
11.13	0.497092
11.17	0.493943
11.2	0.491548
11.24	0.488751
11.28	0.486789
11.32	0.482093
11.35	0.479183
11.39	0.477225
11.43	0.478317
11.47	0.471967
11.51	0.469156
11.54	0.466801
11.58	0.465116
11.62	0.463363
11.66	0.460383
11.7	0.459496
11.73	0.455352
11.77	0.453207
11.81	0.451333
11.84	0.449291
11.89	0.446617
11.92	0.445151
11.96	0.442587
12.01	0.440632
12.04	0.439946
12.08	0.436735
12.12	0.434408
12.15	0.432667
12.19	0.430902
12.23	0.428449
12.27	0.426112
12.31	0.424001
12.34	0.422709
12.38	0.421622
12.42	0.419786
12.46	0.417636
12.49	0.415963
12.53	0.414356
12.57	0.41333
12.61	0.411409
12.65	0.409214
12.69	0.407689
12.73	0.406514
12.76	0.40538
12.8	0.403645
12.84	0.402019
12.88	0.400183
12.91	0.39924
12.95	0.398143
12.99	0.396641
13.03	0.395488
13.06	0.393523
13.1	0.392469
13.14	0.391313
13.18	0.390104
13.22	0.388565
13.25	0.386403
13.29	0.385006
13.33	0.384488
13.37	0.383443
13.41	0.382261
13.44	0.381049
13.48	0.379256
13.52	0.378255
13.56	0.380641
13.6	0.376032
13.63	0.375889
13.67	0.372325
13.71	0.373612
13.75	0.382993
13.78	0.370457
13.82	0.36908
13.86	0.367746
13.9	0.367561
13.94	0.366107
13.97	0.364715
14.01	0.363636
14.05	0.362512
14.09	0.362209
14.13	0.360823
14.17	0.359001
14.2	0.358159
14.24	0.357295
14.28	0.356472
14.32	0.355385
14.35	0.354422
14.39	0.356599
14.43	0.353558
14.47	0.353085
14.51	0.353499
14.54	0.3502
14.58	0.349452
14.62	0.348698
14.66	0.34835
14.69	0.347957
14.73	0.346533
14.77	0.346353
14.81	0.353669
14.85	0.344529
14.89	0.343966
14.92	0.343077
14.96	0.341957
15	0.341208
15.04	0.340844
15.07	0.339736
15.11	0.338639
15.15	0.338298
15.19	0.337131
15.23	0.33682
15.26	0.337663
15.3	0.336525
15.34	0.335013
15.38	0.334349
15.42	0.333669
15.45	0.332748
15.49	0.331612
15.53	0.33142
15.57	0.330621
15.61	0.332159
15.64	0.331047
15.68	0.330069	3
15.72	0.328341
15.76	0.328212
15.79	0.32843
15.83	0.326979
15.87	0.325859
15.91	0.325043
15.95	0.324759
15.98	0.324848
16.02	0.324467
16.06	0.32382
16.1	0.322848
16.14	0.322588
16.17	0.324008
16.21	0.321492
16.25	0.321138
16.29	0.32095
16.32	0.319994
16.36	0.320114
16.4	0.320161
16.44	0.319128
16.48	0.319637
16.51	0.318892
16.55	0.321653
16.59	0.318069
16.63	0.316863
16.67	0.316508
16.71	0.317246
16.74	0.317624
16.78	0.316677
16.82	0.31669
16.86	0.315567
16.89	0.315152
16.93	0.31647
16.97	0.315502
17.01	0.314354
17.05	0.314465
17.08	0.313703
17.12	0.314126
17.16	0.314252
17.2	0.313015
17.24	0.312851
17.27	0.312475
17.31	0.312886
17.35	0.31495
17.39	0.313532
17.43	0.311739
17.46	0.311778
17.5	0.312436
17.54	0.312638
17.58	0.3114
17.61	0.310696
17.65	0.311011
17.69	0.310806
17.73	0.31014
17.76	0.310018
17.8	0.309462
17.84	0.309579
17.88	0.308832
17.92	0.308387
17.95	0.307961
17.99	0.30724
18.03	0.306938
18.07	0.306951
18.11	0.307789
18.14	0.307023
18.18	0.306277
18.22	0.304764
18.26	0.304521
18.29	0.305277
18.33	0.304624
18.37	0.303912
18.41	0.304218
18.45	0.303867
18.49	0.307025
18.52	0.303144
18.56	0.303607
18.6	0.301962
18.64	0.302871
18.68	0.302043
18.71	0.301922
18.75	0.301306
18.79	0.300256
18.82	0.300575
18.87	0.300535
18.9	0.299862
18.94	0.298983
18.98	0.298727
19.01	0.298693
19.06	0.299811
19.09	0.298748
19.13	0.298018
19.17	0.297435
19.21	0.297297
19.24	0.298074
19.28	0.297172
19.32	0.296374
19.36	0.295909
19.39	0.295722
19.43	0.295935
19.47	0.296497
19.51	0.294942
19.55	0.294631
19.58	0.295355
19.62	0.295166
19.66	0.294071
19.7	0.293601
19.74	0.29284
19.78	0.292822
19.81	0.292958
19.85	0.292494
19.89	0.292305
19.92	0.291425
19.96	0.290998
20	0.291506
20.04	0.290422
20.08	0.290069
20.12	0.289898
20.15	0.289728
20.19	0.290205
20.23	0.289113
20.27	0.288474
20.31	0.28858
20.34	0.289327
20.38	0.288498
20.42	0.28779
20.46	0.287234
20.49	0.288413
20.53	0.288817
20.57	0.287314
20.61	0.286966
20.64	0.287104
20.68	0.286902
20.72	0.286902
20.76	0.28699
20.8	0.287875
20.83	0.285755
20.87	0.285822	4
20.91	0.286379
20.95	0.286629
20.99	0.285613
21.02	0.285773
21.06	0.285343
21.1	0.285116
21.14	0.285347
21.18	0.28557
21.22	0.285741
21.25	0.284597
21.29	0.285126
21.33	0.284912
21.36	0.284831
21.4	0.285058
21.44	0.284623
21.48	0.285058
21.52	0.284894
21.55	0.284684
21.59	0.285264
21.63	0.28465
21.67	0.285098
21.7	0.285449
21.75	0.286241
21.78	0.286827
21.82	0.285002
21.86	0.284338
21.89	0.284723
21.93	0.284178
21.97	0.284693
22.01	0.284894
22.05	0.283661
22.09	0.285177
22.12	0.28465
22.16	0.283363
22.2	0.2828
22.24	0.283486
22.27	0.283997
22.31	0.283556
22.35	0.283405
22.39	0.28422
22.43	0.284485
22.46	0.284693
22.5	0.283682
22.54	0.282662
22.58	0.282804
22.62	0.282941
22.66	0.283244
22.69	0.282261
22.73	0.282414
22.77	0.281729
22.81	0.282632
22.85	0.281896
22.88	0.281647
22.92	0.282263
22.96	0.281139
23	0.281355
23.03	0.282779
23.07	0.282555
23.11	0.28069
23.15	0.280446
23.19	0.280894
23.22	0.280769
23.26	0.28065
23.3	0.28091
23.34	0.280939
23.38	0.280884
23.41	0.28033
23.45	0.280078
23.49	0.279335
23.53	0.2796
23.57	0.279808
23.6	0.27997
23.64	0.279854
23.68	0.279242
23.71	0.278546
23.75	0.278747
23.79	0.28069
23.83	0.279118
23.87	0.278374
23.91	0.278919
23.94	0.277732
23.98	0.2784
24.02	0.278964
24.06	0.278059
24.09	0.277691
24.13	0.27769
24.17	0.278162
24.21	0.277899
24.24	0.277068
24.28	0.277012
24.32	0.277243
24.36	0.277659
24.4	0.27773
24.43	0.277404
24.47	0.277435
24.51	0.276682
24.55	0.277143
24.59	0.277084
24.63	0.276944
24.66	0.276758
24.7	0.2763
24.74	0.276393
24.77	0.276697
24.81	0.276287
24.85	0.275658
24.89	0.275619
24.93	0.27712
24.97	0.27628
25	0.275309
25.04	0.274786
25.08	0.274826
25.12	0.275223
25.16	0.275084
25.19	0.274716
25.23	0.273897
25.27	0.273687
25.31	0.276293
25.34	0.274841
25.38	0.275379
25.42	0.273105
25.46	0.273458
25.5	0.273611
25.54	0.273737
25.57	0.273238
25.61	0.272517
25.65	0.272812
25.68	0.273046
25.72	0.273954
25.76	0.273364
25.8	0.272056
25.84	0.272068
25.87	0.272531
25.91	0.271819
25.95	0.272099
25.99	0.271618
26.02	0.271351
26.07	0.272775
26.1	0.27172	5
26.14	0.271058
26.18	0.27135
26.22	0.27147
26.25	0.271736
26.29	0.271516
26.33	0.271931
26.37	0.271723
26.41	0.271021
26.45	0.271652
26.48	0.271114
26.52	0.271731
26.56	0.270053
26.6	0.271404
26.63	0.271465
26.67	0.271313
26.71	0.271249
26.75	0.271144
26.79	0.27066
26.82	0.271537
26.86	0.271506
26.9	0.270735
26.94	0.270378
26.98	0.270557
27.01	0.270343
27.05	0.272035
27.09	0.271164
27.13	0.270995
27.17	0.271948
27.2	0.271423
27.24	0.271861
27.28	0.271848
27.32	0.272136
27.36	0.271597
27.39	0.272066
27.43	0.272013
27.47	0.274496
27.51	0.272208
27.54	0.271787
27.58	0.273101
27.62	0.273125
27.66	0.274137
27.7	0.273192
27.73	0.272221
27.77	0.273096
27.81	0.273891
27.85	0.274252
27.88	0.274132
27.92	0.273954
27.96	0.274012
28	0.274095
28.04	0.274862
28.08	0.274992
28.11	0.274978
28.15	0.275261
28.18	0.275981
28.23	0.276236
28.26	0.276591
28.3	0.276337
28.34	0.277759
28.38	0.277474
28.42	0.278031
28.45	0.277966
28.49	0.278349
28.53	0.280028
28.57	0.279852
28.61	0.279914
28.64	0.280363
28.68	0.280804
28.72	0.281694
28.76	0.282674
28.79	0.282176
28.83	0.282858
28.87	0.283912
28.91	0.284218
28.95	0.285124
28.98	0.28541
29.02	0.286386
29.06	0.286958
29.1	0.287367
29.14	0.288102
29.17	0.292582
29.21	0.289788
29.25	0.290404
29.29	0.291105
29.32	0.292232
29.36	0.293244
29.4	0.294169
29.44	0.294853
29.47	0.295907
29.51	0.297064
29.55	0.298277
29.59	0.299224
29.63	0.300377
29.67	0.301772
29.7	0.302069
29.74	0.302878
29.78	0.303672
29.82	0.305391
29.86	0.306713
29.89	0.307411
29.93	0.309232
29.97	0.310179
30	0.311146
30.05	0.31312
30.08	0.314332
30.12	0.314995
30.16	0.316286
30.2	0.317494
30.23	0.318545
30.27	0.320363
30.31	0.321983
30.35	0.323288
30.39	0.323345
30.43	0.324795
30.46	0.326463
30.5	0.327289
30.54	0.328339
30.58	0.329867
30.61	0.329968
30.65	0.330944
30.69	0.332114
30.73	0.333423
30.77	0.333889
30.8	0.334576
30.84	0.336255
30.88	0.337596
30.92	0.337428
30.96	0.338106
30.99	0.338904
31.03	0.339967
31.07	0.340135
31.11	0.340525
31.14	0.340482
31.18	0.341577
31.22	0.342418
31.26	0.34211
31.3	0.342777
31.33	0.343003	6
31.37	0.343613
31.41	0.343388
31.45	0.343158
31.48	0.343599
31.52	0.345151
31.56	0.342791
31.6	0.343381
31.64	0.342408
31.67	0.342017
31.71	0.341492
31.75	0.342139
31.79	0.342059
31.83	0.340991
31.86	0.34029
31.9	0.340325
31.94	0.34022
31.98	0.340312
32.01	0.338866
32.05	0.338478
32.09	0.338323
32.13	0.337418
32.17	0.33722
32.2	0.335935
32.24	0.335171
32.28	0.334464
32.32	0.334169
32.36	0.333857
32.39	0.33288
32.43	0.332093
32.47	0.331368
32.51	0.330554
32.55	0.330894
32.59	0.329791
32.62	0.328881
32.66	0.328007
32.7	0.327528
32.74	0.327319
32.77	0.326245
32.81	0.325414
32.85	0.324431
32.89	0.324289
32.93	0.323816
32.96	0.323042
33	0.322602
33.04	0.321343
33.07	0.32086
33.12	0.321048
33.15	0.320278
33.19	0.319595
33.23	0.318455
33.27	0.317821
33.31	0.317878
33.34	0.317228
33.38	0.31671
33.42	0.315052
33.45	0.314707
33.5	0.315003
33.53	0.314172
33.57	0.312903
33.61	0.311481
33.65	0.311179
33.68	0.311341
33.72	0.311636
33.76	0.309705
33.8	0.309215
33.84	0.308717
33.87	0.308374
33.91	0.30773
33.95	0.306833
33.99	0.306434
34.03	0.305495
34.06	0.30584
34.1	0.305058
34.14	0.304172
34.17	0.30346
34.22	0.302828
34.25	0.302908
34.29	0.302228
34.33	0.301167
34.36	0.300439
34.4	0.300073
34.44	0.300689
34.48	0.299524
34.52	0.298273
34.55	0.297248
34.59	0.297279
34.63	0.29656
34.67	0.29653
34.7	0.296124
34.74	0.295217
34.78	0.295034
34.82	0.295473
34.86	0.294541
34.89	0.293494
34.93	0.293568
34.97	0.293427
35.01	0.293556
35.05	0.293198
35.08	0.292492
35.12	0.291581
35.16	0.291904
35.2	0.291882
35.24	0.293167
35.28	0.291155
35.31	0.290699
35.35	0.292483
35.39	0.291463
35.43	0.29033
35.46	0.289759
35.5	0.289418
35.54	0.289381
35.58	0.28932
35.62	0.289263
35.66	0.28868
35.69	0.2883
35.73	0.288216
35.77	0.288637
35.8	0.28904
35.84	0.288227
35.88	0.287786
35.92	0.287854
35.96	0.288676
35.99	0.288137
36.03	0.287845
36.07	0.287304
36.11	0.287157
36.14	0.287077
36.19	0.287203
36.22	0.287228
36.26	0.2868
36.3	0.286432
36.34	0.286766
36.37	0.286626
36.41	0.285903
36.45	0.285129
36.49	0.284938
36.53	0.28509
36.56	0.285094	7
36.6	0.285258
36.64	0.284523
36.68	0.284549
36.72	0.284876
36.75	0.284602
36.79	0.284478
36.83	0.284145
36.87	0.28446
36.91	0.284723
36.94	0.283654
36.98	0.284089
37.02	0.283709
37.06	0.282794
37.1	0.283196
37.13	0.282733
37.17	0.282523
37.21	0.282286
37.25	0.28209
37.28	0.282155
37.32	0.283367
37.36	0.281688
37.4	0.280964
37.44	0.281322
37.47	0.280918
37.51	0.281557
37.55	0.280634
37.59	0.281225
37.63	0.28097
37.66	0.28053
37.7	0.280409
37.74	0.28058
37.77	0.280273
37.81	0.280501
37.85	0.281177
37.89	0.280362
37.93	0.280598
37.97	0.280036
38	0.280184
38.04	0.280565
38.08	0.28054
38.12	0.280454
38.15	0.27986
38.19	0.280083
38.23	0.280117
38.27	0.28032
38.3	0.280036
38.34	0.279925
38.38	0.279822
38.42	0.280158
38.46	0.280026
38.5	0.280192
38.53	0.280504
38.57	0.280117
38.61	0.280232
38.65	0.280344
38.69	0.280692
38.72	0.280683
38.76	0.280697
38.8	0.281482
38.84	0.281647
38.88	0.281005
38.91	0.280731
38.95	0.280787
38.99	0.280617
39.03	0.28102
39.07	0.281439
39.1	0.281253
39.14	0.281001
39.18	0.280951
39.21	0.282118
39.25	0.281123
39.29	0.280716
39.33	0.281292
39.37	0.280288
39.41	0.28042
39.45	0.280612
39.48	0.280782
39.52	0.281519
39.56	0.281141
39.59	0.281782
39.63	0.280563
39.67	0.280767
39.71	0.281032
39.75	0.281178
39.79	0.281327
39.82	0.281034
39.86	0.281202
39.9	0.281058
39.94	0.281234
39.98	0.281197
40.01	0.281049
40.05	0.280918
40.09	0.280589
40.13	0.282235
40.17	0.280985
40.2	0.280187
40.24	0.279828
40.28	0.280025
40.32	0.280006
40.36	0.280303
40.39	0.279626
40.43	0.279745
40.47	0.280091
40.5	0.280074
40.54	0.279893
40.58	0.280359
40.62	0.280472
40.66	0.2809
40.69	0.280961
40.73	0.280716
40.77	0.280939
40.81	0.281107
40.85	0.280896
40.89	0.281312
40.92	0.281733
40.96	0.281431
41	0.281332
41.04	0.28155
41.08	0.28128
41.11	0.281547
41.15	0.281523
41.19	0.281247
41.23	0.281531
41.26	0.281824
41.3	0.281354
41.34	0.282669
41.38	0.282291
41.41	0.281662
41.45	0.282179
41.49	0.28245
41.53	0.282829
41.57	0.282308
41.61	0.281988
41.64	0.282345
41.68	0.28287
41.72	0.283055
41.76	0.283369	8
41.79	0.283055
41.83	0.283479
41.87	0.283814
41.91	0.283792
41.95	0.283743
41.98	0.283408
42.02	0.283391
42.06	0.283899
42.1	0.284424
42.14	0.284845
42.17	0.284308
42.21	0.28452
42.25	0.28477
42.29	0.286366
42.32	0.285412
42.36	0.285662
42.4	0.285818
42.44	0.286
42.48	0.286397
42.51	0.286974
42.55	0.286794
42.59	0.287336
42.62	0.287995
42.66	0.287934
42.7	0.288212
42.74	0.28926
42.78	0.289466
42.82	0.289557
42.85	0.289961
42.89	0.290081
42.93	0.290999
42.97	0.291686
43.01	0.293247
43.04	0.292063
43.08	0.292249
43.12	0.292957
43.16	0.293495
43.2	0.294871
43.23	0.295573
43.27	0.295611
43.31	0.29583
43.35	0.297241
43.39	0.297541
43.43	0.298618
43.47	0.299242
43.5	0.299558
43.54	0.300797
43.58	0.301219
43.62	0.301471
43.65	0.302213
43.7	0.302685
43.73	0.304691
43.77	0.304605
43.81	0.304874
43.85	0.305307
43.89	0.305749
43.92	0.306756
43.96	0.307286
44	0.307615
44.03	0.308048
44.07	0.308324
44.11	0.309012
44.15	0.309883
44.19	0.310409
44.23	0.311497
44.26	0.311434
44.3	0.312522
44.34	0.313137
44.38	0.313552
44.42	0.314602
44.45	0.314901
44.49	0.315603
44.53	0.318257
44.57	0.31818
44.61	0.318482
44.64	0.318733
44.68	0.319519
44.72	0.320363
44.75	0.321273
44.79	0.3218
44.83	0.322216
44.87	0.323212
44.91	0.324203
44.95	0.324636
44.98	0.325291
45.02	0.325565
45.06	0.325964
45.1	0.326749
45.13	0.327257
45.17	0.327979
45.21	0.328731
45.25	0.329238
45.28	0.330074
45.32	0.329959
45.36	0.330229
45.4	0.330534
45.44	0.331123
45.48	0.331761
45.51	0.33239
45.55	0.332494
45.59	0.331984
45.63	0.332944
45.66	0.333345
45.7	0.332979
45.74	0.333172
45.78	0.33376
45.82	0.332975
45.85	0.333962
45.89	0.334224
45.93	0.333227
45.97	0.333074
46.01	0.333678
46.05	0.333472
46.08	0.333479
46.12	0.333223
46.16	0.333133
46.19	0.333386
46.23	0.333671
46.27	0.333234
46.31	0.333462
46.34	0.333464
46.39	0.33379
46.42	0.333985
46.46	0.333593
46.5	0.333834
46.54	0.333496
46.57	0.33371
46.61	0.333979
46.65	0.333855
46.69	0.33406
46.72	0.333802
46.77	0.333744
46.8	0.33383
46.84	0.334723
46.88	0.334336
46.92	0.33422
46.95	0.334907
46.99	0.335059	9
47.03	0.334934
47.07	0.336295
47.1	0.335093
47.14	0.335
47.18	0.335287
47.22	0.335832
47.26	0.335927
47.3	0.336349
47.33	0.336486
47.37	0.337807
47.41	0.337805
47.44	0.337595
47.48	0.337759
47.52	0.338321
47.56	0.338283
47.6	0.338476
47.64	0.339441
47.67	0.33928
47.71	0.339201
47.75	0.33953
47.79	0.340279
47.83	0.341311
47.86	0.340874
47.9	0.341323
47.94	0.341332
47.98	0.342343
48.01	0.342411
48.05	0.342657
48.09	0.343133
48.13	0.344123
48.17	0.34445
48.21	0.344681
48.24	0.345026
48.28	0.345273
48.32	0.346341
48.35	0.346952
48.39	0.347561
48.43	0.34817
48.47	0.348079
48.51	0.349334
48.54	0.350054
48.58	0.350679
48.63	0.350606
48.66	0.351277
48.7	0.351975
48.74	0.352753
48.78	0.353085
48.82	0.353145
48.85	0.353943
48.89	0.355469
48.93	0.355977
48.97	0.356703
49.01	0.356623
49.05	0.357546
49.08	0.358567
49.12	0.359265
49.16	0.360307
49.19	0.361158
49.23	0.361747
49.27	0.362828
49.31	0.364016
49.35	0.364711
49.39	0.36505
49.42	0.366128
49.46	0.367355
49.5	0.368876
49.54	0.369458
49.57	0.370059
49.61	0.370988
49.65	0.371706
49.69	0.373256
49.72	0.374133
49.77	0.375207
49.8	0.375855
49.84	0.377332
49.88	0.378409
49.92	0.379875
49.95	0.381048
49.99	0.38177
50.03	0.382883
50.07	0.384337
50.1	0.386068
50.14	0.387449
50.18	0.388534
50.22	0.389965
50.26	0.391524
50.3	0.39334
50.33	0.395397
50.37	0.396026
50.41	0.398
50.45	0.399534
50.48	0.401035
50.52	0.403256
50.56	0.405069
50.6	0.406285
50.64	0.407917
50.67	0.410425
50.71	0.412443
50.75	0.414328
50.79	0.416089
50.83	0.418575
50.86	0.421034
50.9	0.423361
50.94	0.425579
50.98	0.42748
51.02	0.430169
51.05	0.432408
51.09	0.435005
51.13	0.437564
51.17	0.440247
51.21	0.443433
51.24	0.446467
51.28	0.449142
51.32	0.453098
51.35	0.455692
51.39	0.459337
51.43	0.462281
51.47	0.465759
51.51	0.469063
51.54	0.472116
51.58	0.476474
51.62	0.480019
51.66	0.483743
51.7	0.488008
51.73	0.491491
51.77	0.495765
51.81	0.500441
51.85	0.504161
51.89	0.508764
51.92	0.51343
51.96	0.518666
52	0.52205
52.04	0.527013
52.07	0.532252
52.12	0.537051
52.15	0.542325
52.19	0.547245	10
52.23	0.552886
52.26	0.557934
52.3	0.56349
52.34	0.56942
52.38	0.575737
52.41	0.580877
52.46	0.587139
52.49	0.593013
52.53	0.599496
52.57	0.606252
52.61	0.612213
52.65	0.618485
52.68	0.624807
52.72	0.631635
52.76	0.63799
52.8	0.644589
52.83	0.65087
52.87	0.657544
52.91	0.664903
52.95	0.671059
52.99	0.678606
53.02	0.684119
53.06	0.690855
53.1	0.699113
53.14	0.706449
53.17	0.713651
53.21	0.720072
53.25	0.727953
53.29	0.734369
53.33	0.741946
53.37	0.7495
53.4	0.7559
53.44	0.762232
53.48	0.76867
53.52	0.775939
53.55	0.783269
53.59	0.789447
53.63	0.795743
53.67	0.80192
53.71	0.807947
53.74	0.814141
53.78	0.81895
53.82	0.823973
53.86	0.829814
53.9	0.833856
53.93	0.838634
53.97	0.842947
54.01	0.847223
54.05	0.85206
54.08	0.85637
54.12	0.8589
54.16	0.861209
54.2	0.864399
54.24	0.866981
54.28	0.868917
54.31	0.870436
54.35	0.871966
54.39	0.873493
54.42	0.874717
54.47	0.875082
54.5	0.876129
54.54	0.876847
54.58	0.877177
54.61	0.877824
54.65	0.877073
54.69	0.876148
54.73	0.876087
54.77	0.876376
54.81	0.875954
54.84	0.87527
54.88	0.874361
54.92	0.873393
54.95	0.871981
55	0.871808
55.03	0.870887
55.07	0.869541
55.11	0.867727
55.15	0.867292
55.18	0.866206
55.22	0.862925
55.26	0.861152
55.3	0.85916
55.33	0.85678
55.37	0.854828
55.41	0.852554
55.45	0.850078
55.49	0.847664
55.53	0.845023
55.56	0.842237
55.6	0.838468
55.64	0.835816
55.68	0.832582
55.72	0.828755
55.75	0.825503
55.79	0.821958
55.83	0.818595
55.86	0.815106
55.9	0.810955
55.94	0.810136
55.98	0.803244
56.02	0.798097
56.06	0.793669
56.09	0.7892
56.13	0.784415
56.17	0.779872
56.21	0.775297
56.25	0.769817
56.28	0.764486
56.32	0.759046
56.36	0.754273
56.4	0.749846
56.44	0.744586
56.47	0.73919
56.51	0.734362
56.55	0.729397
56.59	0.724541
56.62	0.719477
56.66	0.714647
56.7	0.710373
56.74	0.70495
56.77	0.700477
56.81	0.696362
56.85	0.690994
56.89	0.686096
56.92	0.680911
56.97	0.676678
57	0.671866
57.04	0.666401
57.08	0.662057
57.12	0.656727
57.16	0.65189
57.19	0.647924
57.23	0.643615
57.27	0.63866
57.31	0.633811
57.34	0.628607
57.38	0.624384
57.42	0.620267	11
57.46	0.615744
57.5	0.611633
57.53	0.607152
57.57	0.60331
57.61	0.599931
57.65	0.596591
57.69	0.592892
57.72	0.588972
57.76	0.585738
57.8	0.58259
57.84	0.578845
57.87	0.575025
57.91	0.570813
57.95	0.568003
57.99	0.564617
58.03	0.560622
58.06	0.557293
58.1	0.553119
58.14	0.549702
58.18	0.547245
58.22	0.543474
58.25	0.540423
58.29	0.537786
58.33	0.535883
58.37	0.531931
58.41	0.528045
58.44	0.524578
58.48	0.522404
58.52	0.519056
58.56	0.51621
58.6	0.514078
58.63	0.511918
58.67	0.50963
58.71	0.506897
58.75	0.503943
58.79	0.501345
58.82	0.498973
58.86	0.496376
58.9	0.493385
58.94	0.491622
58.98	0.489727
59.02	0.486909
59.05	0.484477
59.09	0.482004
59.13	0.479885
59.17	0.477737
59.21	0.474433
59.24	0.472851
59.28	0.469687
59.32	0.467374
59.36	0.465424
59.39	0.463026
59.43	0.461446
59.47	0.45867
59.51	0.456563
59.55	0.455256
59.58	0.453196
59.62	0.450843
59.66	0.448723
59.7	0.446575
59.73	0.445064
59.77	0.442856
59.81	0.441101
59.85	0.439392
59.89	0.437573
59.92	0.435924
59.96	0.434531
60	0.433899
60.04	0.430326
60.07	0.428775
60.12	0.426975
60.15	0.424932
60.19	0.423541
60.23	0.42045
60.27	0.418744
60.3	0.417364
60.34	0.416277
60.38	0.414088
60.42	0.412683
60.46	0.410964
60.49	0.409616
60.53	0.408636
60.57	0.407252
60.61	0.405529
60.65	0.404324
60.68	0.403167
60.72	0.401389
60.76	0.399959
60.8	0.399067
60.83	0.397236
60.87	0.396503
60.91	0.395573
60.95	0.394045
60.98	0.392822
61.02	0.392053
61.06	0.390323
61.1	0.38998
61.14	0.387835
61.18	0.386663
61.21	0.385651
61.25	0.38469
61.29	0.3834
61.33	0.382312
61.37	0.381362
61.4	0.380587
61.44	0.379755
61.48	0.380081
61.52	0.377899
61.55	0.376888
61.59	0.375608
61.63	0.374672
61.67	0.37364
61.71	0.372212
61.74	0.371836
61.78	0.3713
61.82	0.369718
61.86	0.368339
61.89	0.367734
61.93	0.3668
61.97	0.366637
62.01	0.365056
62.05	0.364191
62.09	0.363338
62.12	0.362645
62.16	0.361668
62.2	0.360419
62.24	0.359977
62.28	0.36026
62.31	0.358621
62.35	0.358589
62.39	0.357333
62.43	0.35651
62.46	0.355704
62.5	0.355188
62.54	0.354093
62.58	0.352515
62.61	0.35213
62.65	0.351632	12
62.69	0.351141
62.73	0.350394
62.77	0.349504
62.81	0.348507
62.84	0.348128
62.88	0.347195
62.92	0.346603
62.96	0.345634
62.99	0.345296
63.03	0.344252
63.07	0.343097
63.11	0.342673
63.15	0.342329
63.19	0.342675
63.22	0.341135
63.26	0.341449
63.3	0.340564
63.34	0.339242
63.37	0.339699
63.41	0.338026
63.45	0.337516
63.49	0.337141
63.52	0.337055
63.56	0.336427
63.6	0.335356
63.64	0.335033
63.68	0.334441
63.72	0.334139
63.75	0.333599
63.79	0.33419
63.83	0.333104
63.87	0.332344
63.91	0.331496
63.94	0.331272
63.98	0.331319
64.01	0.330197
64.06	0.329821
64.09	0.329601
64.13	0.329164
64.17	0.328959
64.21	0.328394
64.25	0.328318
64.28	0.328083
64.32	0.328256
64.36	0.328305
64.4	0.327696
64.43	0.327161
64.47	0.326805
64.51	0.326555
64.55	0.325902
64.58	0.326218
64.62	0.32625
64.66	0.325118
64.7	0.325297
64.74	0.32662
64.78	0.324824
64.81	0.324462
64.85	0.323939
64.89	0.323836
64.93	0.323204
64.96	0.323235
65	0.322982
65.04	0.323886
65.08	0.322939
65.11	0.322764
65.15	0.322504
65.19	0.322632
65.23	0.323183
65.27	0.321888
65.31	0.321732
65.34	0.321626
65.38	0.3211
65.42	0.320689
65.46	0.32043
65.49	0.320583
65.53	0.320574
65.57	0.320029
65.61	0.319979
65.64	0.319574
65.68	0.319546
65.72	0.319175
65.76	0.319507
65.8	0.319191
65.84	0.318707
65.87	0.318582
65.91	0.318023
65.95	0.317795
65.99	0.318372
66.02	0.31764
66.06	0.318449
66.1	0.317648
66.14	0.317734
66.18	0.317787
66.22	0.317559
66.25	0.317492
66.29	0.31705
66.33	0.316443
66.37	0.31644
66.4	0.316867
66.44	0.316226
66.48	0.315882
66.52	0.316192
66.55	0.316204
66.59	0.315584
66.63	0.316075
66.67	0.31548
66.71	0.316074
66.75	0.315733
66.78	0.315481
66.82	0.3148
66.86	0.315026
66.9	0.315171
66.94	0.314893
66.97	0.315206
67.01	0.315772
67.05	0.315326
67.09	0.314436
67.13	0.314865
67.16	0.315517
67.2	0.314829
67.24	0.31455
67.27	0.314775
67.32	0.316188
67.35	0.314304
67.39	0.314245
67.43	0.314864
67.47	0.314097
67.5	0.314368
67.54	0.314144
67.58	0.314005
67.62	0.313727
67.66	0.313785
67.69	0.314086
67.73	0.314074
67.77	0.313561
67.81	0.313848
67.85	0.313598
67.88	0.313826	13
67.92	0.314554
67.96	0.313923
68	0.314389
68.03	0.314486
68.07	0.314187
68.11	0.314255
68.15	0.314459
68.18	0.31381
68.23	0.313192
68.26	0.313046
68.3	0.312916
68.34	0.312791
68.38	0.312854
68.41	0.313586
68.45	0.312893
68.49	0.31292
68.53	0.3133
68.57	0.313148
68.6	0.312812
68.64	0.312589
68.68	0.312148
68.71	0.312226
68.76	0.31279
68.79	0.312334
68.83	0.312762
68.87	0.312392
68.91	0.312821
68.94	0.313227
68.98	0.313286
69.02	0.31371
69.06	0.313119
69.1	0.313026
69.14	0.312712
69.17	0.31266
69.21	0.312417
69.25	0.311574
69.29	0.312133
69.32	0.311777
69.36	0.31185
69.4	0.312471
69.44	0.311746
69.48	0.311828
69.51	0.31148
69.55	0.311228
69.59	0.311461
69.62	0.311508
69.66	0.311588
69.7	0.311964
69.74	0.312078
69.78	0.312908
69.82	0.312165
69.86	0.312359
69.89	0.312006
69.93	0.31205
69.97	0.311968
70	0.312708
70.04	0.311981
70.08	0.311211
70.12	0.311827
70.16	0.312377
70.2	0.311561
70.23	0.311023
70.27	0.310622
70.31	0.310562
70.34	0.311074
70.39	0.311587
70.42	0.310883
70.46	0.310682
70.5	0.310444
70.54	0.310428
70.58	0.310675
70.61	0.310166
70.65	0.31011
70.69	0.310279
70.73	0.311119
70.77	0.311437
70.8	0.311539
70.84	0.311055
70.88	0.311383
70.91	0.311112
70.95	0.311218
70.99	0.310286
71.03	0.30998
71.07	0.30987
71.1	0.309775
71.14	0.309692
71.18	0.309781
71.22	0.309446
71.26	0.309717
71.29	0.310641
71.33	0.310528
71.37	0.310488
71.41	0.310367
71.45	0.31034
71.48	0.309867
71.52	0.309521
71.56	0.309695
71.6	0.309956
71.63	0.310035
71.67	0.31022
71.71	0.310334
71.75	0.310736
71.79	0.311115
71.83	0.311009
71.86	0.311108
71.9	0.310449
71.94	0.310187
71.97	0.309681
72.01	0.30965
72.05	0.309898
72.09	0.309796
72.13	0.309915
72.16	0.30962
72.21	0.309671
72.24	0.309717
72.28	0.310078
72.32	0.309917
72.36	0.30989
72.4	0.308506
72.43	0.308434
72.47	0.308686
72.51	0.309008
72.54	0.308815
72.58	0.309497
72.62	0.310276
72.66	0.310395
72.7	0.310265
72.73	0.309564
72.77	0.310758
72.81	0.309921
72.85	0.310457
72.89	0.308833
72.92	0.308218
72.96	0.307999
73	0.308604
73.03	0.30882
73.08	0.308477	14
73.12	0.307958
73.15	0.308286
73.19	0.309191
73.23	0.309525
73.27	0.30888
73.3	0.307987
73.34	0.307983
73.38	0.308565
73.42	0.308808
73.45	0.308619
73.49	0.308275
73.53	0.308958
73.57	0.31036
73.61	0.311156
73.64	0.3115
73.68	0.310548
73.72	0.310384
73.76	0.310154
73.8	0.309893
73.83	0.309442
73.87	0.308184
73.91	0.307941
73.95	0.308661
73.99	0.309216
74.02	0.309115
74.06	0.30869
74.1	0.309234
74.14	0.31012
74.18	0.310298
74.21	0.309017
74.25	0.308703
74.29	0.308678
74.33	0.309079
74.37	0.309098
74.4	0.30883
74.44	0.308654
74.48	0.309835
74.52	0.312269
74.55	0.312113
74.59	0.311764
74.63	0.311194
74.67	0.31068
74.71	0.310948
74.74	0.309899
74.78	0.308929
74.82	0.308825
74.86	0.308435
74.89	0.308137
74.93	0.307829
74.97	0.307917
75.01	0.308157
75.05	0.308858
75.08	0.309298
75.12	0.309359
75.16	0.309266
75.2	0.308183
75.23	0.308194
75.27	0.309038
75.31	0.309614
75.35	0.310697
75.39	0.31153
75.43	0.311971
75.46	0.312542
75.5	0.313588
75.54	0.313541
75.58	0.31272
75.61	0.31142
75.65	0.310648
75.69	0.31075
75.73	0.310827
75.77	0.310879
[truncated: 55 more rows]

## Sheet: SourceData_siRps24
Position(mm)	Absorbance	Fraction Number
0	0.340499
0.06	0.330882
0.1	0.324761
0.13	0.319805
0.17	0.30884
0.21	0.286495
0.25	0.385571
0.28	0.341708
0.32	0.344616
0.36	0.356299
0.4	0.352587
0.44	0.321237
0.47	0.551132
0.51	2.94001
0.55	1.74682
0.59	0.40977
0.63	3.16233
0.67	0.845011
0.71	0.288826
0.74	0.2944
0.78	0.295136
0.82	0.291978
0.86	2.24444
0.89	1.37791
0.93	0.271568
0.97	1.80638
1.01	0.96838
1.05	0.367062
1.08	0.51292
1.12	3.50463
1.16	3.44815
1.2	3.28535
1.23	3.36056
1.27	3.4539
1.31	3.49575
1.35	3.51151
1.39	3.52113
1.42	3.52766
1.46	3.53368
1.5	3.52843
1.54	3.52099
1.58	3.51328
1.61	3.50103
1.65	3.50029
1.69	3.49033
1.73	3.48382
1.77	3.48296
1.8	3.47098
1.84	3.46532
1.88	3.46084
1.92	3.45985
1.95	3.45397
1.99	3.44796
2.03	3.44222
2.07	3.43766
2.11	3.43415
2.15	3.42802
2.18	3.42154
2.22	3.41296
2.26	3.40762
2.3	3.39695
2.33	3.38667
2.37	3.37316
2.41	3.35882
2.45	3.34558
2.49	3.33177
2.52	3.31596
2.56	3.29738
2.6	3.27883
2.64	3.26075
2.68	3.24111
2.71	3.22501
2.75	3.20539
2.79	3.18419
2.83	3.16453
2.86	3.14431
2.9	3.12471
2.94	3.10121
2.98	3.08157
3.02	3.06105
3.06	3.03938
3.09	3.01852
3.13	2.99824
3.17	2.97709
3.2	2.95875
3.24	2.94134
3.28	2.92017
3.32	2.89971
3.36	2.87954
3.4	2.86007
3.43	2.84213
3.47	2.82435
3.51	2.80425
3.55	2.78813
3.59	2.77488
3.62	2.7612
3.66	2.74704
3.7	2.73139
3.74	2.71657
3.78	2.7093
3.81	2.69156
3.85	2.6812
3.89	2.66801
3.93	2.65594
3.97	2.64533
4	2.63363
4.04	2.62324
4.08	2.61239
4.12	2.60171
4.15	2.59236
4.19	2.58359
4.23	2.57173
4.26	2.56172
4.31	2.55058
4.34	2.54016
4.38	2.5324
4.42	2.52379
4.46	2.51398
4.49	2.50524
4.53	2.49601
4.57	2.48793
4.61	2.48006
4.64	2.47101
4.68	2.46126
4.72	2.45114
4.76	2.44109
4.8	2.43155
4.84	2.42209
4.88	2.41291
4.91	2.40332
4.95	2.39503
4.99	2.38918
5.03	2.37634
5.06	2.3656
5.1	2.35539
5.14	2.34526
5.18	2.3345
5.22	2.32334	1
5.25	2.31233
5.29	2.301
5.33	2.28942
5.37	2.2781
5.41	2.2654
5.44	2.25224
5.48	2.24094
5.52	2.22979
5.56	2.21631
5.59	2.20276
5.63	2.19024
5.67	2.17806
5.71	2.16342
5.75	2.15004
5.78	2.13592
5.82	2.12194
5.86	2.10768
5.9	2.09362
5.94	2.07843
5.97	2.06364
6.01	2.04797
6.05	2.03267
6.09	2.01709
6.13	1.99976
6.16	1.98254
6.2	1.96595
6.24	1.94924
6.28	1.9315
6.31	1.91334
6.35	1.8938
6.39	1.87731
6.43	1.85785
6.47	1.83922
6.5	1.81993
6.54	1.80053
6.58	1.77987
6.62	1.761
6.65	1.7421
6.69	1.72344
6.73	1.70248
6.77	1.68276
6.81	1.66481
6.84	1.64397
6.88	1.62536
6.92	1.60524
6.96	1.58758
7	1.56646
7.04	1.54747
7.07	1.52744
7.11	1.50717
7.15	1.48639
7.18	1.46818
7.22	1.44905
7.26	1.43169
7.3	1.41126
7.34	1.39332
7.38	1.37578
7.41	1.35997
7.45	1.34104
7.49	1.32165
7.53	1.30286
7.56	1.28748
7.6	1.27039
7.64	1.25556
7.68	1.23904
7.72	1.22308
7.76	1.2075
7.79	1.19109
7.83	1.17598
7.87	1.16048
7.91	1.14484
7.94	1.12984
7.98	1.11551
8.02	1.10114
8.05	1.08673
8.09	1.07128
8.13	1.05785
8.17	1.0442
8.21	1.03107
8.25	1.01837
8.28	1.00495
8.32	0.992817
8.36	0.979448
8.4	0.966536
8.44	0.953212
8.48	0.940641
8.51	0.930197
8.55	0.919938
8.59	0.90821
8.63	0.896866
8.66	0.887118
8.7	0.877128
8.74	0.868391
8.77	0.857743
8.82	0.846304
8.85	0.837157
8.89	0.828417
8.93	0.819791
8.97	0.810309
9.01	0.802313
9.04	0.794274
9.08	0.785084
9.12	0.776032
9.16	0.768072
9.19	0.759796
9.23	0.75254
9.27	0.746032
9.31	0.736911
9.34	0.729308
9.39	0.721651
9.42	0.714117
9.46	0.70822
9.5	0.702338
9.53	0.696035
9.57	0.689372
9.61	0.683374
9.65	0.676554
9.69	0.670841
9.73	0.664825
9.76	0.658629
9.8	0.653163
9.84	0.649255
9.88	0.643292
9.92	0.636884
9.95	0.632423
9.99	0.627804
10.03	0.621486
10.07	0.616524
10.1	0.611886
10.14	0.606974
10.18	0.602391
10.22	0.597261
10.26	0.594129
10.29	0.58994
10.33	0.584114
10.37	0.578513
10.41	0.574101
10.44	0.570091	2
10.48	0.567024
10.52	0.563359
10.56	0.559154
10.6	0.554495
10.63	0.552408
10.67	0.549142
10.71	0.54304
10.75	0.538735
10.79	0.534477
10.82	0.532359
10.86	0.528624
10.9	0.524942
10.94	0.521163
10.98	0.518028
11.01	0.514787
11.05	0.511252
11.09	0.511271
11.13	0.505015
11.16	0.501716
11.2	0.501279
11.24	0.496023
11.28	0.492311
11.32	0.488542
11.36	0.486244
11.39	0.484646
11.43	0.481731
11.47	0.478504
11.51	0.475502
11.55	0.473094
11.58	0.472092
11.62	0.470017
11.65	0.466771
11.69	0.463736
11.74	0.461229
11.77	0.460188
11.81	0.457576
11.84	0.455039
11.89	0.452863
11.92	0.453047
11.96	0.449569
12	0.446865
12.03	0.445322
12.08	0.443217
12.11	0.441075
12.15	0.439584
12.19	0.438047
12.23	0.43578
12.27	0.432514
12.3	0.431422
12.34	0.429942
12.38	0.428978
12.41	0.428543
12.46	0.425443
12.49	0.42355
12.53	0.422676
12.57	0.420931
12.6	0.419573
12.64	0.417567
12.68	0.415942
12.72	0.414553
12.76	0.414103
12.8	0.411954
12.83	0.409849
12.87	0.411412
12.91	0.40764
12.95	0.40611
12.99	0.404654
13.02	0.402813
13.06	0.401054
13.1	0.400569
13.14	0.400064
13.18	0.399221
13.21	0.395746
13.25	0.393863
13.29	0.394938
13.32	0.394992
13.36	0.392226
13.4	0.390138
13.44	0.388864
13.48	0.388236
13.52	0.38829
13.55	0.386949
13.59	0.384716
13.63	0.382534
13.67	0.381198
13.7	0.38065
13.74	0.380138
13.78	0.380275
13.82	0.376962
13.86	0.376507
13.89	0.375962
13.93	0.375547
13.97	0.373071
14.01	0.371245
14.05	0.370978
14.08	0.374845
14.12	0.371579
14.16	0.37019
14.2	0.366837
14.24	0.365531
14.27	0.366801
14.31	0.364798
14.35	0.363539
14.39	0.362189
14.43	0.360754
14.46	0.360127
14.5	0.359165
14.54	0.357907
14.58	0.357917
14.61	0.357198
14.65	0.357952
14.69	0.354766
14.73	0.354125
14.76	0.352713
14.81	0.352263
14.84	0.351137
14.88	0.35013
14.92	0.351525
14.95	0.349711
14.99	0.347617
15.03	0.348617
15.07	0.346768
15.11	0.344829
15.15	0.343986
15.18	0.344258
15.22	0.344721
15.26	0.343091
15.3	0.34166
15.34	0.340424
15.37	0.34028
15.41	0.339671
15.45	0.339423
15.49	0.338997
15.52	0.33817
15.56	0.337681
15.6	0.337006
15.64	0.336538
15.68	0.336215	3
15.71	0.334571
15.75	0.335036
15.79	0.333931
15.82	0.33387
15.87	0.333006
15.9	0.332408
15.94	0.331614
15.98	0.332449
16.02	0.332234
16.06	0.335435
16.09	0.329717
16.13	0.329163
16.17	0.328957
16.21	0.328845
16.25	0.329142
16.28	0.328854
16.32	0.328457
16.36	0.327698
16.39	0.327474
16.43	0.327173
16.47	0.327522
16.51	0.326373
16.54	0.325941
16.59	0.325989
16.62	0.325403
16.66	0.325193
16.7	0.324757
16.74	0.32544
16.78	0.324593
16.81	0.323468
16.85	0.324532
16.89	0.324446
16.93	0.323737
16.97	0.322534
17	0.321879
17.04	0.321795
17.08	0.321569
17.12	0.321513
17.15	0.320735
17.19	0.320669
17.23	0.320926
17.27	0.320092
17.32	0.320553
17.36	0.319327
17.4	0.318864
17.43	0.319246
17.47	0.319034
17.51	0.319066
17.55	0.318228
17.58	0.318308
17.62	0.318704
17.66	0.317734
17.7	0.318033
17.74	0.317065
17.77	0.316134
17.81	0.316192
17.85	0.315323
17.89	0.315141
17.93	0.314486
17.97	0.31381
18	0.313343
18.04	0.313902
18.08	0.313309
18.12	0.313076
18.16	0.31348
18.19	0.312615
18.23	0.311503
18.27	0.311209
18.3	0.311215
18.35	0.31075
18.38	0.309666
18.42	0.310019
18.46	0.309403
18.5	0.309592
18.53	0.309492
18.57	0.308432
18.61	0.307779
18.65	0.308081
18.69	0.310969
18.73	0.308022
18.76	0.306417
18.8	0.306207
18.84	0.306575
18.88	0.306645
18.91	0.306227
18.95	0.306298
18.99	0.305998
19.03	0.305133
19.06	0.305047
19.1	0.304337
19.14	0.303368
19.18	0.304399
19.22	0.305579
19.26	0.307216
19.29	0.302544
19.33	0.302034
19.37	0.30063
19.4	0.302981
19.44	0.30113
19.48	0.300089
19.52	0.299202
19.56	0.303368
19.6	0.300855
19.63	0.298519
19.67	0.298192
19.71	0.297554
19.74	0.297476
19.79	0.299357
19.82	0.297091
19.86	0.296516
19.9	0.29635
19.94	0.296163
19.97	0.297516
20.01	0.295032
20.05	0.294302
20.09	0.293761
20.13	0.294359
20.17	0.296445
20.2	0.293677
20.24	0.292858
20.28	0.293367
20.32	0.294968
20.35	0.294015
20.39	0.292368
20.43	0.291815
20.47	0.291354
20.51	0.291656
20.54	0.291964
20.58	0.290884
20.62	0.290902
20.66	0.291159
20.69	0.290895
20.73	0.291269
20.77	0.290977
20.81	0.290281
20.84	0.288881
20.88	0.28998	4
20.92	0.290659
20.96	0.289699
21	0.290286
21.03	0.289542
21.07	0.289139
21.11	0.28954
21.15	0.290167
21.19	0.289432
21.23	0.288415
21.26	0.28903
21.3	0.289915
21.34	0.289299
21.37	0.289218
21.42	0.288056
21.45	0.288498
21.49	0.289421
21.53	0.288673
21.57	0.288887
21.6	0.288438
21.64	0.288381
21.68	0.289388
21.72	0.290147
21.75	0.289685
21.79	0.289221
21.83	0.288475
21.87	0.288915
21.91	0.289169
21.94	0.289544
21.98	0.289911
22.02	0.291634
22.06	0.29007
22.1	0.290718
22.13	0.289241
22.17	0.288182
22.21	0.28788
22.25	0.288436
22.28	0.289286
22.33	0.288339
22.36	0.287704
22.4	0.287655
22.44	0.291165
22.47	0.288881
22.52	0.288564
22.56	0.287761
22.59	0.287295
22.63	0.288107
22.67	0.288181
22.71	0.287796
22.74	0.287312
22.78	0.287275
22.82	0.28864
22.86	0.290209
22.9	0.286346
22.93	0.286044
22.97	0.286336
23.01	0.286823
23.05	0.286714
23.09	0.285285
23.12	0.284987
23.16	0.284708
23.2	0.285179
23.24	0.285619
23.27	0.28481
23.31	0.284567
23.35	0.285127
23.39	0.289771
23.43	0.284543
23.47	0.284394
23.5	0.283945
23.54	0.283873
23.58	0.284151
23.61	0.284469
23.65	0.283701
23.69	0.283528
23.73	0.283955
23.77	0.283491
23.8	0.284098
23.84	0.283753
23.88	0.282263
23.92	0.282309
23.95	0.282636
24	0.28295
24.03	0.282404
24.07	0.281822
24.11	0.281242
24.15	0.281558
24.19	0.281885
24.22	0.282057
24.26	0.280826
24.3	0.280703
24.34	0.281802
24.38	0.282241
24.41	0.282476
24.45	0.280152
24.49	0.279741
24.52	0.280692
24.56	0.281198
24.6	0.28077
24.64	0.279607
24.67	0.279604
24.72	0.279535
24.75	0.280416
24.79	0.280587
24.83	0.27887
24.87	0.278418
24.9	0.278272
24.94	0.279097
24.98	0.278852
25.02	0.279043
25.05	0.276925
25.09	0.277316
25.13	0.279067
25.17	0.277732
25.21	0.276839
25.25	0.27971
25.28	0.277636
25.32	0.277354
25.36	0.27677
25.4	0.27641
25.44	0.27694
25.47	0.277014
25.51	0.276357
25.55	0.275865
25.59	0.276293
25.63	0.275897
25.66	0.276208
25.7	0.275639
25.74	0.275194
25.78	0.274736
25.82	0.274471
25.85	0.275007
25.89	0.274638
25.93	0.274344
25.96	0.27403
26	0.274093
26.04	0.274334
26.08	0.27426
26.12	0.274576	5
26.16	0.274084
26.19	0.273381
26.23	0.274583
26.27	0.274066
26.31	0.273777
26.35	0.273056
26.38	0.273206
26.42	0.273741
26.46	0.274178
26.5	0.273729
26.54	0.272534
26.57	0.273344
26.61	0.273646
26.65	0.272922
26.69	0.274312
26.72	0.273307
26.76	0.272986
26.8	0.273024
26.84	0.273655
26.88	0.273
26.91	0.272831
26.95	0.272835
26.99	0.272959
27.03	0.273263
27.06	0.273645
27.1	0.272773
27.14	0.272789
27.18	0.2727
27.21	0.273337
27.25	0.273864
27.29	0.272879
27.33	0.27266
27.37	0.273364
27.41	0.27365
27.44	0.27382
27.48	0.273531
27.52	0.273502
27.56	0.273045
27.6	0.273561
27.63	0.274831
27.67	0.273667
27.71	0.273447
27.74	0.273791
27.79	0.273772
27.82	0.273934
27.86	0.273507
27.9	0.2731
27.94	0.27327
27.98	0.273975
28.02	0.274422
28.05	0.2731
28.09	0.272977
28.13	0.273013
28.17	0.274
28.2	0.274189
28.24	0.273739
28.28	0.273039
28.32	0.27373
28.36	0.274576
28.4	0.273746
28.43	0.273197
28.47	0.273461
28.51	0.274166
28.55	0.274619
28.58	0.273906
28.62	0.272617
28.66	0.273411
28.69	0.273994
28.74	0.274224
28.77	0.274178
28.81	0.274647
28.85	0.274221
28.89	0.274062
28.92	0.274099
28.96	0.275191
29	0.27443
29.04	0.275008
29.08	0.27593
29.11	0.275827
29.15	0.276436
29.19	0.276631
29.23	0.277649
29.26	0.278547
29.3	0.278326
29.34	0.27831
29.38	0.278253
29.41	0.278766
29.46	0.279256
29.49	0.281116
29.53	0.2813
29.57	0.281076
29.61	0.28172
29.65	0.282189
29.68	0.28253
29.72	0.283184
29.76	0.283334
29.8	0.283201
29.84	0.284133
29.87	0.284629
29.91	0.285486
29.95	0.285779
29.98	0.285951
30.02	0.286667
30.06	0.288257
30.1	0.288201
30.14	0.288224
30.18	0.287876
30.21	0.288549
30.25	0.289448
30.29	0.290405
30.33	0.291377
30.37	0.289853
30.4	0.290718
30.44	0.290856
30.48	0.291069
30.52	0.291831
30.56	0.291255
30.59	0.291913
30.63	0.291478
30.67	0.292096
30.71	0.291888
30.74	0.291365
30.78	0.291238
30.82	0.291967
30.86	0.291945
30.9	0.292233
30.93	0.291106
30.97	0.291333
31.01	0.29219
31.05	0.29189
31.09	0.291575
31.12	0.290987
31.16	0.290939
31.2	0.291314
31.24	0.291137
31.27	0.290824
31.31	0.290243	6
31.35	0.290365
31.39	0.290237
31.43	0.289721
31.46	0.289511
31.5	0.289317
31.54	0.288518
31.58	0.288504
31.62	0.287782
31.65	0.287215
31.69	0.286758
31.73	0.287138
31.77	0.287048
31.81	0.286425
31.84	0.285701
31.88	0.285726
31.92	0.285364
31.96	0.285493
32	0.28477
32.03	0.285469
32.07	0.2851
32.11	0.284876
32.15	0.284779
32.18	0.283916
32.22	0.284188
32.26	0.283376
32.3	0.282836
32.33	0.282992
32.37	0.283723
32.41	0.282362
32.45	0.282443
32.49	0.282099
32.53	0.281651
32.56	0.282183
32.6	0.281475
32.64	0.281705
32.67	0.280633
32.71	0.280982
32.75	0.280811
32.79	0.280877
32.83	0.280647
32.87	0.279815
32.9	0.280228
32.94	0.280237
33	0.2804
33.03	0.27964
33.07	0.279919
33.11	0.279845
33.14	0.279497
33.18	0.279968
33.22	0.279762
33.26	0.278898
33.3	0.279769
33.34	0.278926
33.38	0.279158
33.41	0.27856
33.45	0.278318
33.49	0.278264
33.53	0.278615
33.57	0.279759
33.6	0.278226
33.64	0.277578
33.68	0.278151
33.72	0.277752
33.76	0.277225
33.79	0.277043
33.83	0.276612
33.87	0.276693
33.91	0.276742
33.95	0.276649
33.98	0.276005
34.02	0.276083
34.06	0.276364
34.1	0.275409
34.13	0.275312
34.17	0.27542
34.21	0.274961
34.25	0.274738
34.29	0.274895
34.32	0.274538
34.36	0.274233
34.4	0.273525
34.44	0.273937
34.47	0.273156
34.51	0.272806
34.55	0.273094
34.59	0.273118
34.63	0.272448
34.66	0.272006
34.7	0.272084
34.74	0.27229
34.78	0.272136
34.82	0.272005
34.85	0.271427
34.89	0.271587
34.93	0.27212
34.97	0.272015
35.01	0.271863
35.04	0.2714
35.08	0.27118
35.12	0.271499
35.16	0.271819
35.2	0.271455
35.23	0.271406
35.27	0.2714
35.3	0.271354
35.34	0.271194
35.38	0.271219
35.42	0.271026
35.46	0.271103
35.5	0.27111
35.54	0.271345
35.57	0.27133
35.61	0.271318
35.65	0.271395
35.68	0.271095
35.72	0.271257
35.76	0.271636
35.8	0.271403
35.84	0.271671
35.88	0.271269
35.91	0.271519
35.95	0.271947
35.99	0.271947
36.03	0.272156
36.06	0.271637
36.1	0.272114
36.14	0.271869
36.18	0.271938
36.22	0.272235
36.26	0.273957
36.29	0.271508
36.33	0.272008
36.37	0.272117
36.41	0.271277
36.45	0.271458
36.48	0.271011
36.52	0.270933
36.56	0.271859	7
36.6	0.271774
36.63	0.271246
36.67	0.271263
36.71	0.271087
36.75	0.270898
36.79	0.271087
36.82	0.271044
36.86	0.271574
36.9	0.271645
36.93	0.271394
36.97	0.271121
37.01	0.271126
37.05	0.270602
37.09	0.271598
37.13	0.271443
37.16	0.270939
37.2	0.270673
37.24	0.270307
37.28	0.270505
37.32	0.270148
37.36	0.270157
37.39	0.270346
37.43	0.270282
37.47	0.269552
37.5	0.269906
37.54	0.269671
37.58	0.269989
37.62	0.269821
37.66	0.269973
37.7	0.269515
37.73	0.269634
37.77	0.269818
37.81	0.27006
37.85	0.270224
37.88	0.270182
37.92	0.270623
37.96	0.27091
38	0.270876
38.04	0.270967
38.07	0.270454
38.11	0.270492
38.15	0.270591
38.19	0.270538
38.22	0.270662
38.26	0.270964
38.3	0.270446
38.34	0.270697
38.38	0.270364
38.41	0.270231
38.45	0.270665
38.49	0.270769
38.53	0.270918
38.57	0.270595
38.61	0.270665
38.64	0.27072
38.68	0.27103
38.72	0.271145
38.76	0.271031
38.8	0.27177
38.83	0.27148
38.87	0.271688
38.91	0.271551
38.95	0.271162
38.99	0.271038
39.02	0.271003
39.06	0.271376
39.1	0.271821
39.14	0.272341
39.17	0.272426
39.21	0.272144
39.25	0.272482
39.28	0.2718
39.33	0.271327
39.36	0.270903
39.4	0.272189
39.44	0.272016
39.48	0.271451
39.52	0.271446
39.55	0.271854
39.59	0.273252
39.63	0.271372
39.67	0.27143
39.7	0.271513
39.74	0.271641
39.78	0.271902
39.82	0.271406
39.86	0.271893
39.89	0.271424
39.93	0.271715
39.97	0.271676
40.01	0.271548
40.04	0.271795
40.09	0.271272
40.12	0.272018
40.16	0.271736
40.2	0.270839
40.24	0.270377
40.27	0.271012
40.31	0.271036
40.35	0.271149
40.39	0.271349
40.43	0.271338
40.46	0.271456
40.5	0.271935
40.54	0.271586
40.57	0.271735
40.61	0.272192
40.65	0.27247
40.69	0.272675
40.73	0.273004
40.76	0.273513
40.8	0.273914
40.84	0.275049
40.88	0.276181
40.92	0.275886
40.95	0.276988
40.99	0.278302
41.03	0.279627
41.07	0.280953
41.11	0.282938
41.15	0.284971
41.18	0.28766
41.22	0.290671
41.26	0.29369
41.3	0.297342
41.33	0.301473
41.37	0.306162
41.41	0.311295
41.45	0.31728
41.49	0.324635
41.53	0.332299
41.56	0.338503
41.6	0.347463
41.64	0.356854
41.68	0.367597
41.71	0.378785
41.75	0.389597	8
41.79	0.401364
41.83	0.414612
41.86	0.428495
41.9	0.442373
41.94	0.458016
41.98	0.472551
42.01	0.488763
42.06	0.505277
42.09	0.523142
42.13	0.539951
42.17	0.557542
42.21	0.575765
42.25	0.592131
42.28	0.609131
42.32	0.628352
42.36	0.646161
42.4	0.665075
42.43	0.683117
42.47	0.699297
42.51	0.713867
42.55	0.731208
42.59	0.749228
42.62	0.767586
42.66	0.783748
42.7	0.799726
42.74	0.812161
42.77	0.826959
42.81	0.840329
42.85	0.854743
42.89	0.867142
42.92	0.881404
42.97	0.892244
43	0.903577
43.04	0.912625
43.08	0.921775
43.12	0.930012
43.15	0.937735
43.19	0.945973
43.23	0.952187
43.27	0.961543
43.33	0.965181
43.37	0.970303
43.4	0.97187
43.44	0.977421
43.48	0.977237
43.52	0.980326
43.56	0.98199
43.59	0.981604
43.63	0.981769
43.67	0.982474
43.71	0.982432
43.75	0.983135
43.78	0.981254
43.82	0.980335
43.86	0.978166
43.89	0.976669
43.93	0.974149
43.97	0.971692
44.01	0.96949
44.05	0.966406
44.09	0.964898
44.12	0.962424
44.16	0.958935
44.2	0.95565
44.23	0.952098
44.27	0.94798
44.31	0.94442
44.35	0.939883
44.39	0.935753
44.43	0.931582
44.46	0.926648
44.5	0.92188
44.54	0.917036
44.58	0.914088
44.62	0.909121
44.65	0.903884
44.69	0.898759
44.73	0.893686
44.76	0.889123
44.8	0.884713
44.84	0.87826
44.88	0.872373
44.92	0.86743
44.96	0.861253
44.99	0.855955
45.03	0.851738
45.07	0.845141
45.11	0.84012
45.15	0.834329
45.19	0.82903
45.22	0.823497
45.26	0.817583
45.3	0.813085
45.34	0.806325
45.38	0.800664
45.41	0.794934
45.45	0.790021
45.49	0.784958
45.52	0.779077
45.56	0.77417
45.6	0.768887
45.64	0.763116
45.68	0.757793
45.71	0.752519
45.75	0.746547
45.79	0.740832
45.83	0.735015
45.87	0.729809
45.9	0.723539
45.94	0.717824
45.98	0.712495
46.02	0.707276
46.06	0.701802
46.09	0.696657
46.13	0.691472
46.17	0.686764
46.2	0.682055
46.25	0.677628
46.28	0.673027
46.32	0.668631
46.36	0.664507
46.4	0.659333
46.43	0.654504
46.47	0.650161
46.51	0.645011
46.55	0.639928
46.58	0.635402
46.63	0.630769
46.66	0.626839
46.7	0.622897
46.74	0.618298
46.78	0.613725
46.81	0.60935
46.85	0.605737
46.89	0.601123
46.93	0.596067
46.96	0.592295
47	0.588604	9
47.04	0.584794
47.08	0.580852
47.12	0.577431
47.16	0.573783
47.19	0.571019
47.23	0.567547
47.27	0.56414
47.31	0.560257
47.34	0.55713
47.38	0.555062
47.42	0.551159
47.45	0.547547
47.49	0.544062
47.54	0.540649
47.57	0.537539
47.61	0.534776
47.65	0.531963
47.69	0.528879
47.72	0.52522
47.76	0.521763
47.8	0.519386
47.84	0.515801
47.88	0.512987
47.91	0.510313
47.95	0.506714
47.99	0.504685
48.03	0.501939
48.07	0.4995
48.1	0.497399
48.14	0.494638
48.18	0.492458
48.22	0.48986
48.26	0.487426
48.29	0.48504
48.33	0.482969
48.37	0.480864
48.41	0.477808
48.44	0.475318
48.48	0.473042
48.52	0.470639
48.56	0.468665
48.59	0.466193
48.63	0.464023
48.67	0.461958
48.71	0.459974
48.75	0.458018
48.79	0.455145
48.82	0.45261
48.86	0.450807
48.9	0.448899
48.94	0.447358
48.98	0.446553
49.01	0.444021
49.05	0.442757
49.09	0.440882
49.13	0.43929
49.16	0.437545
49.2	0.4362
49.24	0.434473
49.28	0.433453
49.32	0.431727
49.35	0.430754
49.39	0.428946
49.43	0.42721
49.47	0.425843
49.5	0.424108
49.54	0.422701
49.58	0.421315
49.62	0.420087
49.65	0.418776
49.7	0.41708
49.73	0.41621
49.77	0.414454
49.81	0.412823
49.85	0.411909
49.88	0.41015
49.92	0.409901
49.96	0.408832
50	0.408636
50.04	0.407006
50.07	0.405716
50.11	0.405139
50.15	0.405119
50.19	0.403868
50.23	0.403031
50.26	0.401706
50.3	0.401251
50.34	0.40003
50.38	0.40194
50.41	0.398503
50.45	0.39731
50.49	0.396786
50.53	0.39637
50.56	0.395743
50.6	0.394546
50.64	0.394487
50.68	0.392727
50.72	0.3918
50.76	0.391763
50.79	0.390102
50.83	0.389955
50.87	0.389314
50.9	0.388191
50.94	0.387556
50.98	0.387068
51.02	0.386598
51.06	0.385971
51.1	0.386151
51.14	0.385035
51.17	0.384347
51.21	0.383307
51.25	0.382438
51.28	0.381521
51.32	0.381297
51.36	0.38073
51.4	0.380578
51.44	0.379786
51.47	0.379434
51.51	0.378821
51.55	0.378366
51.59	0.377067
51.63	0.376104
51.67	0.375059
51.7	0.375922
51.74	0.374343
51.78	0.373973
51.82	0.373178
51.85	0.372201
51.89	0.372151
51.93	0.371748
51.97	0.371581
52.01	0.370653
52.04	0.370371
52.08	0.370076
52.12	0.369636
52.16	0.36901
52.2	0.368398	10
52.23	0.367678
52.27	0.367579
52.31	0.367418
52.35	0.36662
52.38	0.365864
52.42	0.365229
52.46	0.364895
52.5	0.36428
52.54	0.364099
52.57	0.36329
52.61	0.362993
52.65	0.362312
52.69	0.362266
52.73	0.362216
52.76	0.361584
52.8	0.361502
52.84	0.361017
52.88	0.360867
52.92	0.360738
52.95	0.360568
52.99	0.36099
53.03	0.35961
53.07	0.359236
53.1	0.360258
53.14	0.35966
53.18	0.35923
53.22	0.358638
53.26	0.359058
53.29	0.358348
53.33	0.359352
53.37	0.359005
53.41	0.359282
53.45	0.358344
53.48	0.358858
53.52	0.359395
53.56	0.359775
53.6	0.359957
53.64	0.359681
53.67	0.360129
53.71	0.36076
53.75	0.361418
53.79	0.363655
53.82	0.362666
53.86	0.363479
53.9	0.36473
53.94	0.365106
53.98	0.36588
54.01	0.367323
54.05	0.367953
54.09	0.369228
54.13	0.369731
54.17	0.37074
54.21	0.372245
54.24	0.373087
54.28	0.374298
54.32	0.376441
54.35	0.37558
54.39	0.376946
54.43	0.378127
54.47	0.378481
54.5	0.378909
54.54	0.379571
54.58	0.380412
54.62	0.38216
54.66	0.382228
54.7	0.38242
54.73	0.382908
54.77	0.383927
54.81	0.384631
54.85	0.384759
54.89	0.384923
54.92	0.385328
54.96	0.385156
55	0.385932
55.04	0.385756
55.08	0.385668
55.12	0.385552
55.15	0.385744
55.19	0.385544
55.23	0.385605
55.26	0.385174
55.31	0.384778
55.34	0.384066
55.38	0.384705
55.42	0.383269
55.45	0.383179
55.49	0.382601
55.53	0.382167
55.57	0.381916
55.6	0.381337
55.65	0.380945
55.68	0.380037
55.72	0.379309
55.76	0.379522
55.79	0.377881
55.83	0.377488
55.87	0.377125
55.91	0.375401
55.95	0.374907
55.99	0.374971
56.02	0.374177
56.06	0.373747
56.1	0.372317
56.14	0.371209
56.17	0.37053
56.21	0.369599
56.25	0.368849
56.29	0.368154
56.33	0.367163
56.37	0.366396
56.4	0.365901
56.44	0.364534
56.48	0.363747
56.52	0.362785
56.56	0.362057
56.59	0.362527
56.63	0.361242
56.67	0.359708
56.71	0.358877
56.74	0.358244
56.78	0.357839
56.82	0.356921
56.86	0.355878
56.89	0.354798
56.93	0.354006
56.97	0.353062
57.01	0.353333
57.04	0.352996
57.09	0.350779
57.12	0.350424
57.16	0.349066
57.2	0.348618
57.23	0.348234
57.27	0.346491
57.31	0.345825
57.35	0.345201
57.39	0.34386
57.43	0.343222	11
57.47	0.343383
57.5	0.341899
57.54	0.341665
57.58	0.340695
57.61	0.340292
57.65	0.33971
57.69	0.339302
57.73	0.338655
57.77	0.337883
57.81	0.337124
57.84	0.336365
57.88	0.335894
57.92	0.335591
57.96	0.334771
58	0.334277
58.03	0.334046
58.07	0.333396
58.11	0.332742
58.15	0.332074
58.18	0.331398
58.22	0.330785
58.26	0.33055
58.29	0.3298
58.34	0.329128
58.37	0.328576
58.41	0.328503
58.45	0.327952
58.49	0.327774
58.53	0.326965
58.56	0.326841
58.6	0.32594
58.64	0.325991
58.68	0.325859
58.71	0.325278
58.75	0.325167
58.79	0.324771
58.83	0.324015
58.87	0.323568
58.9	0.323426
58.94	0.323188
58.98	0.322389
59.02	0.322034
59.05	0.322217
59.09	0.322271
59.13	0.321575
59.17	0.321066
59.21	0.320197
59.25	0.320235
59.28	0.319711
59.32	0.319154
59.36	0.319236
59.39	0.318998
59.44	0.318567
59.47	0.318939
59.51	0.318346
59.55	0.318215
59.58	0.317531
59.62	0.317429
59.66	0.31694
59.7	0.317143
59.74	0.315966
59.78	0.316146
59.81	0.315819
59.85	0.315534
59.89	0.314943
59.93	0.315303
59.97	0.314722
60	0.314302
60.04	0.314255
60.08	0.313681
60.12	0.313381
60.16	0.312327
60.19	0.313014
60.23	0.31207
60.27	0.313093
60.31	0.311407
60.35	0.311131
60.38	0.311194
60.42	0.310621
60.46	0.310741
60.5	0.310266
60.53	0.310362
60.57	0.310528
60.61	0.310968
60.65	0.309682
60.69	0.309564
60.72	0.309484
60.76	0.309366
60.8	0.308972
60.83	0.30855
60.88	0.308555
60.91	0.308413
60.95	0.308166
60.99	0.308114
61.03	0.307606
61.06	0.306875
61.1	0.30699
61.14	0.306719
61.18	0.30628
61.21	0.306465
61.26	0.306848
61.29	0.306586
61.33	0.306219
61.37	0.305971
61.41	0.306328
61.44	0.306244
61.48	0.305931
61.52	0.305558
61.56	0.306095
61.59	0.306029
61.63	0.305691
61.67	0.305295
61.71	0.305289
61.75	0.305337
61.78	0.30603
61.82	0.305605
61.86	0.304917
61.9	0.304283
61.94	0.304749
61.97	0.304671
62.01	0.306356
62.05	0.304097
62.09	0.304136
62.13	0.30374
62.16	0.30377
62.2	0.304154
62.24	0.304152
62.28	0.303503
62.32	0.303869
62.35	0.304012
62.39	0.303822
62.43	0.30352
62.47	0.302869
62.51	0.303211
62.54	0.303569
62.58	0.302631
62.62	0.302342
62.66	0.302341	12
62.7	0.302754
62.73	0.302368
62.77	0.302284
62.81	0.302036
62.84	0.301925
62.88	0.301922
62.92	0.302092
62.96	0.301574
63	0.301465
63.04	0.301283
63.07	0.301017
63.11	0.300983
63.15	0.301024
63.19	0.300531
63.23	0.300486
63.26	0.30052
63.3	0.30087
63.34	0.300472
63.38	0.300619
63.42	0.300703
63.45	0.300767
63.49	0.299821
63.53	0.299573
63.57	0.300382
63.6	0.29988
63.64	0.300069
63.68	0.299897
63.72	0.300007
63.76	0.299816
63.79	0.299627
63.83	0.299382
63.87	0.299698
63.91	0.299292
63.94	0.299643
63.98	0.299333
64.02	0.298917
64.06	0.299307
64.09	0.298794
64.13	0.298917
64.17	0.298773
64.21	0.299473
64.25	0.299264
64.29	0.299514
64.33	0.29945
64.36	0.299336
64.4	0.299413
64.44	0.29953
64.48	0.299575
64.51	0.299198
64.55	0.299223
64.59	0.299856
64.63	0.300071
64.67	0.299322
64.7	0.299795
64.74	0.299593
64.78	0.2993
64.82	0.29954
64.86	0.299625
64.89	0.299995
64.93	0.298799
64.97	0.299384
65.01	0.299898
65.05	0.30008
65.08	0.299696
65.12	0.300128
65.15	0.300256
65.2	0.299953
65.23	0.300042
65.27	0.2997
65.31	0.299649
65.35	0.299697
65.38	0.299374
65.42	0.299665
65.46	0.299732
65.5	0.299577
65.54	0.299527
65.58	0.299335
65.61	0.299544
65.65	0.300279
65.69	0.299638
65.73	0.299492
65.77	0.299623
65.8	0.299665
65.84	0.299622
65.88	0.299556
65.92	0.299147
65.95	0.298652
65.99	0.299282
66.03	0.298793
66.07	0.298949
66.1	0.29981
66.14	0.299247
66.18	0.299565
66.22	0.299298
66.26	0.299179
66.3	0.299801
66.33	0.300657
66.37	0.299099
66.41	0.299255
66.45	0.299068
66.49	0.299094
66.52	0.298992
66.56	0.299235
66.6	0.299636
66.64	0.298729
66.67	0.298552
66.71	0.298843
66.75	0.299
66.79	0.299406
66.82	0.298603
66.86	0.299086
66.9	0.298714
66.94	0.299106
66.98	0.299357
67.02	0.299596
67.05	0.29981
67.09	0.299738
67.13	0.29988
67.17	0.299777
67.21	0.300319
67.24	0.300158
67.28	0.300047
67.32	0.300123
67.36	0.299843
67.4	0.300537
67.43	0.299706
67.47	0.299554
67.51	0.300032
67.55	0.299975
67.58	0.300144
67.62	0.299982
67.66	0.300676
67.69	0.300002
67.74	0.299637
67.77	0.299841
67.81	0.299681
67.85	0.299677
67.89	0.300532	13
67.92	0.301021
67.96	0.301025
68	0.301321
68.04	0.300935
68.08	0.300866
68.11	0.300854
68.15	0.300755
68.19	0.300454
68.23	0.30146
68.27	0.300259
68.3	0.300534
68.34	0.3002
68.38	0.300927
68.42	0.301587
68.45	0.301399
68.49	0.30159
68.53	0.301116
68.57	0.301224
68.61	0.301011
68.65	0.300841
68.68	0.301149
68.72	0.30062
68.76	0.300465
68.8	0.301051
68.83	0.301139
68.87	0.301587
68.91	0.301657
68.95	0.301762
68.99	0.302062
69.02	0.302132
69.06	0.30203
69.1	0.301493
69.14	0.301364
69.17	0.301082
69.21	0.301297
69.25	0.301217
69.29	0.301681
69.33	0.301243
69.36	0.301468
69.4	0.301799
69.44	0.301604
69.48	0.301266
69.52	0.301489
69.56	0.301414
69.59	0.300983
69.63	0.301714
69.67	0.301737
69.71	0.301477
69.74	0.301739
69.78	0.302398
69.82	0.302841
69.86	0.302657
69.9	0.302781
69.94	0.302823
69.97	0.30281
70.01	0.302866
70.05	0.30288
70.09	0.302544
70.13	0.302202
70.16	0.302285
70.2	0.30233
70.24	0.302244
70.28	0.302087
70.32	0.302341
70.35	0.302923
70.39	0.30331
70.43	0.302484
70.47	0.302154
70.51	0.302563
70.54	0.302395
70.58	0.302811
70.62	0.302883
70.65	0.303134
70.69	0.303243
70.73	0.304183
70.77	0.305039
70.81	0.304739
70.85	0.304342
70.88	0.304581
70.92	0.30441
70.96	0.303921
70.99	0.303622
71.04	0.303401
71.07	0.303214
71.11	0.303585
71.15	0.302984
71.19	0.302784
71.23	0.303191
71.26	0.303756
71.3	0.304435
71.34	0.304074
71.38	0.303927
71.42	0.303717
71.45	0.304181
71.49	0.304107
71.53	0.304094
71.56	0.303703
71.6	0.303806
71.64	0.304891
71.68	0.305694
71.72	0.305704
71.76	0.305501
71.79	0.305638
71.83	0.305968
71.87	0.305967
71.9	0.305175
71.95	0.304446
71.98	0.305214
72.02	0.304398
72.06	0.305535
72.09	0.30463
72.14	0.304438
72.17	0.305206
72.21	0.304984
72.25	0.305647
72.28	0.305803
72.32	0.304804
72.36	0.304513
72.4	0.304214
72.43	0.30454
72.48	0.305737
72.51	0.30511
72.55	0.305193
72.59	0.305855
72.63	0.306453
72.67	0.30694
72.7	0.30683
72.74	0.30673
72.78	0.306516
72.81	0.306634
72.86	0.306754
72.89	0.306344
72.93	0.306374
72.97	0.306038
73.01	0.306375
73.05	0.30634
73.08	0.306165	14
73.12	0.305345
73.15	0.305804
73.2	0.306991
73.23	0.307961
73.27	0.3077
73.31	0.307137
73.34	0.306706
73.39	0.306904
73.42	0.308122
73.46	0.308483
73.5	0.308709
73.53	0.30924
73.58	0.311019
73.61	0.311383
73.65	0.31094
73.69	0.309966
73.72	0.310025
73.76	0.30965
73.8	0.308801
73.84	0.307605
73.87	0.307005
73.91	0.30693
73.95	0.307767
73.99	0.308362
74.03	0.308535
74.07	0.309288
74.1	0.310262
74.14	0.310926
74.18	0.310179
74.22	0.308915
74.25	0.30811
74.3	0.308356
74.33	0.308923
74.37	0.309001
74.41	0.309178
74.45	0.310446
74.49	0.312677
74.52	0.31443
74.56	0.315558
74.6	0.313741
74.63	0.312525
74.67	0.311671
74.71	0.310564
74.75	0.30951
74.79	0.30891
74.83	0.308964
74.86	0.308963
74.9	0.308767
74.94	0.308707
74.98	0.308876
75.02	0.309403
75.05	0.310661
75.09	0.312091
75.13	0.311806
75.17	0.310624
75.21	0.309479
75.24	0.310332
75.28	0.311658
75.32	0.31436
75.36	0.316777
75.39	0.317902
75.43	0.319141
75.47	0.320231
75.51	0.320548
75.55	0.319703
75.58	0.318393
75.62	0.316749
75.66	0.315221
75.7	0.31555
75.73	0.317084
75.77	0.318765
75.81	0.319328
[truncated: 54 more rows]

## Sheet: SourceData_siRpl31
Position(mm)	Absorbance	Fraction Number
0	0.297193
0	0.297324
0.01	0.297182
0.02	0.2958
0.03	0.269257
0.07	0.265062
0.11	0.292916
0.14	1.80994
0.18	4.23801
0.22	1.13965
0.26	0.53996
0.29	0.419975
0.33	0.310599
0.37	0.502884
0.41	2.79985
0.44	3.74041
0.48	2.80179
0.52	2.39297
0.56	0.617784
0.59	0.315552
0.63	1.1242
0.67	3.58971
0.71	0.675378
0.75	0.555356
0.79	0.624632
0.82	0.608072
0.86	0.544706
0.9	0.378777
0.94	1.05151
0.97	4.0067
1.01	3.41822
1.05	3.34376
1.09	3.30518
1.13	3.23914
1.17	3.32521
1.2	3.46031
1.24	3.57082
1.28	3.6286
1.31	3.66425
1.35	3.69442
1.39	3.71552
1.43	3.72486
1.47	3.72245
1.5	3.7201
1.54	3.7222
1.58	3.718
1.62	3.71061
1.66	3.70535
1.7	3.70757
1.74	3.71236
1.77	3.71535
1.81	3.72235
1.85	3.71956
1.89	3.71263
1.92	3.71051
1.96	3.71108
2	3.70542
2.04	3.70093
2.07	3.69854
2.11	3.69297
2.15	3.67968
2.19	3.67097
2.23	3.66299
2.26	3.64724
2.3	3.63057
2.34	3.61316
2.38	3.60375
2.42	3.58711
2.46	3.56952
2.49	3.55242
2.53	3.53783
2.57	3.52088
2.6	3.50462
2.64	3.49372
2.68	3.46605
2.72	3.4537
2.76	3.43592
2.8	3.42016
2.83	3.3994
2.87	3.38106
2.91	3.36538
2.95	3.35017
2.98	3.32554
3.02	3.31092
3.06	3.29277
3.1	3.27661
3.13	3.25927
3.17	3.24248
3.21	3.22408
3.25	3.2085
3.29	3.19428
3.33	3.17851
3.36	3.16465
3.4	3.15098
3.44	3.14075
3.48	3.12638
3.51	3.11067
3.55	3.0984
3.59	3.08822
3.63	3.07548
3.66	3.06327
3.7	3.05189
3.74	3.04067
3.78	3.0298
3.82	3.02018
3.86	3.01012
3.89	2.99928
3.93	2.98843
3.97	2.97888
4.01	2.97079
4.05	2.96174
4.08	2.95229
4.12	2.94357
4.16	2.93476
4.2	2.92634
4.24	2.92017
4.27	2.91172
4.31	2.90271
4.35	2.89544
4.39	2.88902
4.42	2.88285
4.46	2.87724
4.5	2.8684
4.54	2.86117
4.58	2.85531
4.62	2.84854
4.65	2.84207
4.69	2.83416
4.73	2.82572
4.77	2.81942
4.81	2.81207
4.84	2.80322
4.88	2.79523
4.92	2.7876
4.95	2.7804
4.99	2.77177
5.03	2.76232
5.07	2.75314
5.11	2.74505
5.15	2.73816
5.18	2.72988
5.22	2.72082	1
5.26	2.71104
5.29	2.70074
5.33	2.68922
5.37	2.67762
5.41	2.6662
5.45	2.65479
5.48	2.64338
5.53	2.62996
5.56	2.61701
5.6	2.60271
5.64	2.58739
5.67	2.57307
5.71	2.55839
5.75	2.54352
5.79	2.52746
5.83	2.51129
5.86	2.49577
5.9	2.47725
5.94	2.45845
5.98	2.44018
6.02	2.42189
6.05	2.40167
6.09	2.38169
6.13	2.36007
6.17	2.33824
6.21	2.31685
6.24	2.29632
6.28	2.27246
6.32	2.24836
6.36	2.22257
6.4	2.19966
6.43	2.17606
6.47	2.14963
6.51	2.1232
6.55	2.09594
6.58	2.07119
6.62	2.04642
6.66	2.02146
6.7	1.99504
6.73	1.96895
6.77	1.94173
6.81	1.91801
6.85	1.89111
6.89	1.86726
6.92	1.84106
6.97	1.8182
7	1.79243
7.04	1.76733
7.08	1.74038
7.11	1.71416
7.16	1.68887
7.19	1.66609
7.23	1.64237
7.27	1.61894
7.31	1.59318
7.34	1.57044
7.38	1.5486
7.42	1.52692
7.46	1.50507
7.49	1.48182
7.53	1.45616
7.57	1.43583
7.61	1.41752
7.65	1.39918
7.68	1.37763
7.72	1.35724
7.76	1.34011
7.8	1.32195
7.84	1.30102
7.87	1.28075
7.91	1.26188
7.95	1.2446
7.99	1.22839
8.03	1.21165
8.06	1.19413
8.1	1.17724
8.14	1.16135
8.18	1.14375
8.21	1.12878
8.25	1.11594
8.29	1.10079
8.33	1.08639
8.36	1.07112
8.4	1.05628
8.44	1.04308
8.48	1.02869
8.52	1.01501
8.56	1.00305
8.59	0.99235
8.63	0.978645
8.67	0.967342
8.71	0.956173
8.74	0.945327
8.78	0.935086
8.82	0.922715
8.86	0.911952
8.89	0.901327
8.93	0.891216
8.97	0.880896
9.01	0.870227
9.05	0.860335
9.08	0.851849
9.13	0.842492
9.16	0.833037
9.2	0.82501
9.24	0.816203
9.28	0.808362
9.32	0.801493
9.35	0.793361
9.39	0.785576
9.43	0.775943
9.47	0.769901
9.5	0.762668
9.54	0.756894
9.58	0.748621
9.62	0.741436
9.65	0.735449
9.69	0.728012
9.73	0.723597
9.77	0.715316
9.81	0.709131
9.85	0.703191
9.88	0.698093
9.92	0.692556
9.96	0.687056
10	0.680528
10.04	0.674303
10.07	0.669185
10.11	0.664468
10.15	0.659657
10.19	0.654196
10.22	0.649353
10.26	0.645103
10.3	0.640142
10.34	0.634209
10.38	0.628389
10.41	0.623504
10.45	0.619921	2
10.49	0.615397
10.53	0.61099
10.56	0.605907
10.6	0.601281
10.64	0.597961
10.68	0.594257
10.71	0.589476
10.76	0.584181
10.79	0.580215
10.83	0.577465
10.87	0.573226
10.9	0.569124
10.95	0.564242
10.98	0.560345
11.02	0.557509
11.06	0.553858
11.09	0.549424
11.13	0.546089
11.17	0.542978
11.21	0.540672
11.25	0.53724
11.29	0.531918
11.32	0.528257
11.36	0.525945
11.4	0.52397
11.44	0.520262
11.47	0.516657
11.51	0.513942
11.55	0.514285
11.59	0.509409
11.63	0.505829
11.66	0.502664
11.7	0.499627
11.74	0.497379
11.78	0.495207
11.82	0.492135
11.85	0.489387
11.89	0.486919
11.93	0.48459
11.97	0.48267
12	0.479852
12.04	0.47722
12.08	0.474946
12.12	0.472704
12.16	0.470925
12.19	0.468908
12.23	0.465104
12.27	0.462324
12.31	0.459871
12.34	0.458559
12.39	0.457232
12.42	0.455688
12.46	0.452562
12.5	0.450531
12.54	0.449405
12.57	0.447171
12.61	0.444445
12.65	0.44205
12.69	0.440436
12.73	0.439282
12.76	0.43823
12.8	0.435664
12.84	0.438428
12.87	0.432115
12.92	0.432282
12.95	0.429429
12.99	0.427182
13.03	0.424993
13.07	0.422967
13.1	0.422829
13.14	0.42219
13.18	0.420099
13.22	0.417489
13.25	0.416598
13.29	0.415667
13.33	0.414997
13.37	0.414109
13.41	0.416223
13.44	0.410855
13.48	0.411563
13.52	0.409799
13.56	0.408474
13.6	0.406118
13.63	0.403669
13.67	0.40232
13.71	0.401977
13.75	0.401385
13.78	0.399713
13.82	0.39887
13.86	0.398896
13.9	0.397065
13.94	0.395563
13.98	0.393944
14.01	0.393012
14.05	0.392477
14.09	0.391819
14.12	0.389836
14.17	0.388245
14.2	0.388385
14.24	0.387044
14.28	0.385495
14.32	0.384253
14.36	0.383056
14.39	0.382161
14.43	0.381524
14.47	0.386876
14.51	0.380732
14.55	0.379028
14.58	0.378293
14.62	0.376778
14.66	0.375944
14.7	0.375642
14.73	0.373758
14.77	0.372758
14.81	0.37196
14.85	0.371757
14.89	0.369932
14.92	0.369201
14.96	0.368354
15	0.367685
15.04	0.367093
15.07	0.365916
15.11	0.364702
15.15	0.363495
15.19	0.363073
15.23	0.362883
15.27	0.362545
15.3	0.360988
15.34	0.35998
15.38	0.359488
15.42	0.359107
15.45	0.358286
15.49	0.357379
15.53	0.357132
15.57	0.356486
15.61	0.355768
15.64	0.355471
15.68	0.355163	3
15.72	0.354551
15.76	0.353111
15.8	0.354034
15.83	0.352411
15.87	0.351526
15.91	0.350845
15.95	0.351516
15.98	0.350511
16.02	0.350234
16.06	0.349037
16.1	0.348219
16.13	0.347199
16.17	0.347633
16.21	0.348793
16.25	0.347086
16.29	0.34597
16.33	0.345895
16.36	0.345966
16.4	0.345858
16.44	0.347431
16.48	0.347502
16.52	0.343606
16.55	0.343689
16.59	0.343516
16.63	0.342937
16.67	0.342135
16.7	0.341808
16.74	0.342986
16.78	0.341267
16.82	0.340958
16.86	0.34239
16.89	0.346712
16.93	0.340943
16.97	0.34056
17.01	0.338887
17.04	0.338442
17.09	0.338297
17.12	0.338325
17.16	0.337402
17.2	0.336426
17.24	0.336212
17.27	0.336317
17.31	0.335767
17.35	0.335316
17.39	0.334485
17.43	0.333992
17.47	0.335583
17.5	0.3331
17.54	0.333298
17.58	0.334892
17.61	0.332425
17.65	0.331256
17.69	0.330769
17.73	0.33065
17.77	0.329914
17.81	0.329176
17.84	0.328759
17.88	0.328159
17.92	0.3278
17.96	0.326821
17.99	0.325993
18.04	0.325612
18.07	0.325791
18.11	0.324989
18.15	0.324531
18.19	0.323921
18.22	0.323009
18.26	0.322184
18.3	0.322433
18.34	0.323438
18.37	0.321114
18.41	0.323287
18.45	0.31996
18.49	0.320355
18.52	0.319849
18.57	0.318505
18.6	0.323266
18.64	0.317436
18.68	0.317434
18.71	0.317786
18.76	0.316407
18.79	0.316915
18.83	0.315898
18.87	0.315372
18.9	0.314593
18.95	0.314162
18.98	0.3136
19.02	0.313651
19.06	0.313057
19.1	0.312792
19.13	0.311961
19.17	0.311659
19.21	0.311253
19.25	0.311874
19.29	0.311426
19.32	0.309706
19.36	0.309088
19.4	0.308851
19.44	0.308309
19.47	0.307581
19.51	0.307063
19.55	0.306785
19.59	0.306481
19.62	0.306239
19.66	0.306128
19.7	0.304896
19.74	0.305169
19.77	0.304846
19.82	0.303946
19.85	0.303032
19.89	0.302172
19.93	0.302504
19.97	0.302419
20.01	0.301526
20.04	0.300609
20.08	0.301343
20.12	0.300928
20.15	0.300906
20.2	0.3006
20.23	0.300291
20.27	0.298647
20.31	0.299015
20.34	0.299651
20.38	0.299065
20.42	0.298847
20.46	0.298398
20.5	0.297805
20.54	0.299187
20.57	0.300115
20.61	0.297369
20.65	0.297259
20.69	0.297796
20.72	0.297113
20.76	0.297037
20.8	0.296407
20.84	0.296229
20.88	0.29605	4
20.91	0.296426
20.95	0.296439
20.99	0.296363
21.03	0.295529
21.07	0.295613
21.11	0.295662
21.14	0.296585
21.18	0.295869
21.22	0.296077
21.26	0.294949
21.29	0.297438
21.33	0.299609
21.37	0.296324
21.41	0.295415
21.45	0.295456
21.48	0.295296
21.52	0.2954
21.56	0.295282
21.6	0.295499
21.64	0.295929
21.67	0.296405
21.71	0.300773
21.75	0.297519
21.79	0.295131
21.83	0.296389
21.86	0.296768
21.9	0.295926
21.94	0.29598
21.97	0.296318
22.01	0.296558
22.05	0.296338
22.09	0.296587
22.13	0.296028
22.16	0.295953
22.2	0.294689
22.24	0.295478
22.28	0.296402
22.32	0.29558
22.35	0.294598
22.39	0.294636
22.43	0.295796
22.47	0.296188
22.5	0.295043
22.55	0.295127
22.59	0.294857
22.63	0.296769
22.67	0.29493
22.71	0.294147
22.74	0.293403
22.78	0.294152
22.82	0.295015
22.86	0.293915
22.89	0.293641
22.93	0.293337
22.97	0.293777
23	0.293453
23.05	0.29348
23.08	0.29334
23.12	0.291948
23.16	0.292518
23.2	0.292768
23.24	0.292107
23.27	0.29276
23.31	0.291239
23.35	0.293888
23.38	0.292711
23.43	0.291035
23.46	0.29073
23.5	0.290317
23.54	0.290358
23.57	0.291433
23.61	0.291076
23.65	0.290365
23.69	0.289714
23.73	0.289471
23.76	0.290006
23.8	0.29104
23.84	0.289922
23.88	0.289081
23.92	0.288872
23.95	0.292187
23.99	0.290991
24.03	0.289121
24.07	0.289177
24.11	0.287947
24.15	0.288636
24.18	0.288685
24.22	0.288137
24.26	0.287474
24.29	0.28733
24.34	0.288022
24.37	0.288006
24.41	0.287841
24.45	0.286974
24.49	0.285993
24.52	0.287071
24.56	0.28705
24.6	0.286678
24.64	0.285865
24.68	0.28514
24.71	0.285491
24.75	0.285751
24.79	0.285825
24.83	0.285053
24.86	0.284129
24.9	0.284224
24.94	0.285544
24.98	0.284601
25.02	0.283708
25.06	0.283076
25.09	0.28287
25.13	0.283337
25.17	0.283634
25.2	0.282555
25.24	0.283375
25.28	0.28262
25.32	0.283158
25.36	0.282427
25.39	0.281838
25.43	0.281714
25.47	0.28241
25.51	0.283075
25.55	0.281764
25.59	0.281444
25.62	0.281812
25.66	0.281784
25.7	0.281629
25.74	0.281239
25.77	0.280698
25.81	0.280461
25.85	0.280617
25.89	0.280879
25.92	0.28011
25.96	0.280282
26	0.280057
26.04	0.280456
26.08	0.280941
26.11	0.281041	5
26.15	0.280493
26.19	0.279936
26.23	0.280875
26.26	0.280285
26.31	0.282249
26.34	0.280315
26.38	0.279808
26.42	0.280404
26.46	0.280541
26.49	0.281042
26.53	0.280909
26.57	0.28194
26.61	0.282032
26.65	0.281859
26.68	0.280868
26.72	0.281064
26.76	0.280615
26.8	0.281621
26.84	0.28258
26.87	0.282136
26.91	0.281645
26.95	0.282446
26.99	0.287343
27.03	0.283764
27.06	0.284009
27.1	0.284735
27.14	0.284013
27.17	0.284638
27.21	0.285903
27.25	0.286232
27.29	0.286862
27.33	0.287159
27.37	0.288541
27.4	0.289517
27.44	0.289692
27.48	0.290831
27.52	0.291062
27.56	0.292692
27.59	0.294243
27.63	0.294434
27.67	0.294862
27.71	0.296073
27.74	0.297269
27.78	0.298713
27.82	0.300029
27.86	0.301679
27.89	0.302505
27.93	0.303784
27.97	0.305739
28.01	0.308385
28.05	0.308366
28.09	0.31
28.12	0.311466
28.16	0.314898
28.2	0.315975
28.24	0.317255
28.28	0.31854
28.31	0.320902
28.35	0.323782
28.39	0.324968
28.43	0.326574
28.46	0.328589
28.5	0.331829
28.54	0.334653
28.58	0.336116
28.62	0.338324
28.65	0.340753
28.69	0.342498
28.73	0.346635
28.77	0.34915
28.81	0.351429
28.84	0.353116
28.88	0.35696
28.92	0.359338
28.96	0.362385
29	0.365971
29.03	0.367542
29.07	0.369971
29.11	0.373693
29.15	0.37673
29.18	0.378913
29.22	0.381982
29.26	0.385709
29.3	0.388329
29.34	0.390921
29.37	0.393576
29.41	0.396035
29.45	0.398435
29.49	0.401214
29.53	0.40427
29.56	0.406931
29.6	0.409396
29.64	0.411877
29.67	0.414904
29.71	0.417992
29.75	0.420857
29.79	0.421833
29.83	0.424266
29.87	0.426911
29.91	0.429425
29.94	0.430784
29.98	0.432472
30.02	0.434429
30.05	0.436885
30.1	0.439629
30.13	0.439674
30.17	0.440683
30.21	0.441755
30.25	0.443561
30.29	0.446495
30.32	0.446868
30.36	0.447225
30.4	0.447678
30.43	0.448756
30.47	0.450288
30.51	0.451088
30.55	0.451086
30.59	0.451638
30.62	0.452232
30.66	0.453699
30.7	0.453368
30.74	0.454004
30.78	0.45321
30.81	0.45367
30.85	0.454643
30.89	0.455393
30.93	0.454062
30.96	0.454284
31	0.454108
31.04	0.454281
31.08	0.454081
31.12	0.452762
31.16	0.452027
31.2	0.452542
31.23	0.451987
31.27	0.4518
31.31	0.450793
31.34	0.449617	6
31.38	0.449301
31.42	0.448154
31.46	0.446787
31.49	0.445444
31.54	0.444204
31.57	0.443949
31.61	0.442994
31.65	0.440999
31.69	0.439358
31.73	0.438041
31.76	0.43707
31.8	0.435839
31.84	0.434094
31.87	0.432534
31.91	0.431169
31.95	0.430242
31.99	0.428196
32.03	0.427781
32.06	0.424863
32.1	0.423681
32.14	0.422957
32.18	0.421057
32.21	0.42001
32.25	0.417239
32.29	0.415971
32.33	0.41511
32.37	0.413576
32.41	0.412344
32.44	0.416124
32.48	0.410788
32.52	0.406741
32.56	0.405737
32.6	0.403745
32.64	0.401393
32.67	0.40177
32.71	0.398744
32.74	0.397467
32.79	0.396939
32.82	0.395697
32.86	0.393127
32.9	0.39282
32.94	0.391253
32.98	0.389593
33.01	0.387998
33.05	0.386478
33.09	0.38552
33.12	0.384472
33.17	0.38325
33.2	0.382023
33.24	0.380368
33.28	0.378493
33.32	0.377811
33.35	0.377155
33.39	0.375473
33.43	0.373012
33.47	0.372194
33.51	0.371354
33.54	0.370456
33.58	0.36836
33.62	0.36658
33.66	0.36524
33.7	0.365643
33.73	0.364493
33.77	0.362087
33.81	0.360974
33.85	0.360331
33.88	0.359655
33.92	0.35832
33.96	0.356853
34	0.355841
34.04	0.355333
34.07	0.354868
34.11	0.35422
34.15	0.352321
34.19	0.350263
34.23	0.349626
34.27	0.348382
34.3	0.347255
34.34	0.345977
34.37	0.344551
34.41	0.343896
34.45	0.34349
34.49	0.341481
34.53	0.33974
34.57	0.339321
34.6	0.339026
34.64	0.337433
34.68	0.336651
34.72	0.335471
34.76	0.335097
34.8	0.335015
34.83	0.334132
34.87	0.333612
34.91	0.332881
34.94	0.33252
34.99	0.332198
35.02	0.332902
35.06	0.331032
35.1	0.329195
35.14	0.328762
35.17	0.328391
35.21	0.328259
35.25	0.327677
35.29	0.326439
35.32	0.326371
35.36	0.325498
35.4	0.324937
35.44	0.32508
35.48	0.32344
35.52	0.323072
35.55	0.324203
35.59	0.324284
35.63	0.321996
35.67	0.321351
35.7	0.320884
35.74	0.32112
35.78	0.321463
35.81	0.320415
35.85	0.319821
35.89	0.319159
35.93	0.319074
35.97	0.319127
36.01	0.31868
36.05	0.318267
36.08	0.317658
36.12	0.317509
36.16	0.317079
36.2	0.31703
36.24	0.316221
36.27	0.315601
36.31	0.315415
36.35	0.316216
36.38	0.315755
36.42	0.313958
36.46	0.313055
36.5	0.312832
36.54	0.313257	7
36.58	0.312717
36.61	0.311879
36.65	0.311871
36.69	0.311579
36.73	0.312154
36.77	0.311669
36.8	0.310443
36.84	0.310384
36.88	0.312773
36.92	0.310387
36.96	0.309973
36.99	0.309731
37.03	0.309177
37.07	0.309405
37.1	0.3093
37.14	0.308226
37.18	0.308365
37.22	0.307575
37.26	0.3076
37.3	0.307537
37.33	0.30696
37.37	0.305988
37.41	0.305598
37.45	0.305735
37.49	0.305477
37.52	0.305135
37.56	0.305087
37.6	0.305153
37.64	0.304951
37.68	0.304628
37.71	0.304502
37.75	0.304178
37.79	0.303897
37.83	0.305349
37.87	0.30422
37.9	0.303837
37.94	0.303606
37.98	0.303546
38.02	0.303724
38.05	0.303606
38.09	0.303154
38.13	0.303121
38.17	0.302565
38.21	0.302609
38.24	0.30278
38.28	0.302919
38.32	0.302116
38.36	0.301264
38.39	0.30187
38.43	0.302052
38.47	0.302346
38.51	0.301429
38.55	0.30133
38.59	0.301168
38.62	0.301295
38.66	0.301515
38.7	0.301744
38.74	0.300847
38.78	0.300604
38.81	0.30187
38.85	0.301683
38.89	0.300945
38.93	0.300189
38.96	0.300091
39	0.300445
39.04	0.300208
39.08	0.300885
39.12	0.300192
39.15	0.29997
39.19	0.299815
39.23	0.300171
39.27	0.299856
39.3	0.298915
39.34	0.298819
39.38	0.299468
39.42	0.298754
39.46	0.298879
39.49	0.297934
39.53	0.298181
39.57	0.298402
39.61	0.301305
39.65	0.298208
39.68	0.297912
39.72	0.298056
39.76	0.299079
39.8	0.298382
39.84	0.297489
39.87	0.297105
39.91	0.297421
39.95	0.297797
39.98	0.297965
40.03	0.296498
40.06	0.296349
40.1	0.296295
40.14	0.296909
40.18	0.295881
40.21	0.295433
40.25	0.294962
40.29	0.294682
40.33	0.29491
40.37	0.294778
40.4	0.294383
40.44	0.2946
40.48	0.294012
40.52	0.294264
40.56	0.293881
40.59	0.294046
40.63	0.293721
40.67	0.2942
40.7	0.294017
40.74	0.293728
40.78	0.294096
40.82	0.293077
40.86	0.293599
40.9	0.293585
40.94	0.293545
40.97	0.29356
41.01	0.292724
41.05	0.293202
41.09	0.292723
41.13	0.29387
41.16	0.292729
41.2	0.291847
41.24	0.292136
41.28	0.292116
41.31	0.292487
41.35	0.292227
41.39	0.291679
41.42	0.291576
41.46	0.291736
41.5	0.291984
41.54	0.291851
41.58	0.292095
41.62	0.291388
41.66	0.291741
41.69	0.291812
41.73	0.292307
41.77	0.291692	8
41.81	0.291397
41.84	0.291425
41.88	0.292293
41.92	0.291998
41.96	0.291747
42	0.291174
42.03	0.291355
42.07	0.291672
42.11	0.291986
42.15	0.291507
42.18	0.290653
42.22	0.290824
42.26	0.291678
42.3	0.291086
42.34	0.291256
42.37	0.292765
42.41	0.292367
42.45	0.291128
42.49	0.291381
42.53	0.291189
42.56	0.291454
42.6	0.291484
42.64	0.291934
42.68	0.291756
42.71	0.291349
42.75	0.291213
42.79	0.291469
42.83	0.291636
42.87	0.291448
42.9	0.291721
42.94	0.291374
42.98	0.291109
43.02	0.29181
43.06	0.291577
43.1	0.291442
43.13	0.291254
43.17	0.290923
43.21	0.291199
43.25	0.291648
43.28	0.291562
43.32	0.291621
43.36	0.291783
43.4	0.292157
43.44	0.29211
43.47	0.29221
43.51	0.291892
43.55	0.293293
43.59	0.293125
43.62	0.292993
43.66	0.293025
43.7	0.292792
43.74	0.292721
43.78	0.293175
43.82	0.2933
43.85	0.293327
43.89	0.292743
43.93	0.292898
43.97	0.294225
44	0.293616
44.04	0.293879
44.08	0.293365
44.12	0.293456
44.16	0.293547
44.19	0.29378
44.23	0.294003
44.27	0.294167
44.31	0.294744
44.35	0.29469
44.38	0.29529
44.42	0.295027
44.46	0.294699
44.5	0.295154
44.54	0.295596
44.57	0.295976
44.61	0.295928
44.65	0.295484
44.69	0.295895
44.73	0.295938
44.76	0.29642
44.8	0.296605
44.84	0.296255
44.88	0.296059
44.91	0.296735
44.95	0.296536
44.99	0.2963
45.03	0.296367
45.06	0.295565
45.1	0.296464
45.14	0.296271
45.18	0.296184
45.22	0.296085
45.26	0.296159
45.29	0.297251
45.33	0.2961
45.37	0.295953
45.41	0.29554
45.44	0.296125
45.48	0.296019
45.52	0.295812
45.56	0.295867
45.6	0.295249
45.63	0.295307
45.67	0.295259
45.71	0.295604
45.75	0.295054
45.79	0.294686
45.82	0.294532
45.86	0.29501
45.9	0.294435
45.94	0.293564
45.97	0.293225
46.01	0.293685
46.05	0.293104
46.09	0.293235
46.13	0.292804
46.17	0.292697
46.2	0.292661
46.24	0.292606
46.28	0.292859
46.32	0.29245
46.35	0.292248
46.39	0.29263
46.43	0.292964
46.46	0.292509
46.5	0.292338
46.54	0.291855
46.58	0.292041
46.62	0.29218
46.66	0.291979
46.7	0.292022
46.73	0.29167
46.77	0.29193
46.81	0.291663
46.84	0.291893
46.89	0.291551
46.92	0.291068
46.96	0.291175
47	0.290888	9
47.03	0.292096
47.08	0.291586
47.11	0.291222
47.15	0.291553
47.19	0.291591
47.22	0.291364
47.27	0.291671
47.3	0.291409
47.34	0.291525
47.38	0.292509
47.42	0.292013
47.45	0.292038
47.49	0.291748
47.53	0.291315
47.57	0.292008
47.6	0.291909
47.64	0.292727
47.68	0.292433
47.72	0.291864
47.76	0.29183
47.8	0.292347
47.83	0.29239
47.87	0.292383
47.91	0.292136
47.95	0.291903
47.99	0.292538
48.02	0.292652
48.06	0.292459
48.1	0.292277
48.13	0.293672
48.17	0.292582
48.21	0.293154
48.25	0.293263
48.29	0.292813
48.32	0.293861
48.36	0.293699
48.4	0.293401
48.44	0.293338
48.47	0.293164
48.52	0.293912
48.55	0.294537
48.59	0.294034
48.63	0.293921
48.66	0.293783
48.7	0.294103
48.74	0.294411
48.78	0.294205
48.82	0.293844
48.86	0.293611
48.89	0.294347
48.93	0.294156
48.97	0.294406
49.01	0.294721
49.04	0.294874
49.08	0.295307
49.12	0.295432
49.16	0.295488
49.19	0.295517
49.24	0.295912
49.27	0.296642
49.31	0.297442
49.35	0.296738
49.39	0.296481
49.43	0.296168
49.46	0.296941
49.5	0.297726
49.54	0.297704
49.57	0.298146
49.61	0.298279
49.65	0.298366
49.69	0.299559
49.73	0.299233
49.76	0.29929
49.8	0.299078
49.84	0.299612
49.88	0.29976
49.92	0.30031
49.96	0.300924
49.99	0.300827
50.03	0.300969
50.07	0.301569
50.11	0.303252
50.15	0.303011
50.18	0.30267
50.22	0.302951
50.26	0.303772
50.3	0.304844
50.33	0.304915
50.37	0.305033
50.41	0.305314
50.45	0.306033
50.48	0.306382
50.52	0.307214
50.56	0.30704
50.6	0.307198
50.64	0.307609
50.67	0.308383
50.71	0.308918
50.75	0.308727
50.79	0.30881
50.83	0.30978
50.87	0.310051
50.9	0.31076
50.94	0.310733
50.98	0.311007
51.02	0.31174
51.05	0.312406
51.09	0.31237
51.13	0.31298
51.17	0.313302
51.21	0.313758
51.24	0.313878
51.28	0.3143
51.32	0.314194
51.36	0.314574
51.4	0.31541
51.43	0.315376
51.47	0.315118
51.51	0.315173
51.55	0.315063
51.58	0.315739
51.62	0.316207
51.66	0.315886
51.7	0.315856
51.73	0.316008
51.77	0.316362
51.81	0.316754
51.85	0.316946
51.88	0.317088
51.93	0.317215
51.96	0.317159
52	0.317733
52.04	0.317958
52.07	0.317753
52.11	0.318013
52.15	0.318301
52.19	0.318414	10
52.23	0.318387
52.26	0.318686
52.31	0.319526
52.34	0.320364
52.38	0.319134
52.42	0.319333
52.46	0.319211
52.5	0.319014
52.53	0.319667
52.57	0.3199
52.6	0.319672
52.65	0.319524
52.68	0.320368
52.72	0.319845
52.76	0.320123
52.8	0.320417
52.84	0.320387
52.87	0.321121
52.91	0.321362
52.95	0.321804
52.99	0.32201
53.03	0.322002
53.06	0.321691
53.1	0.323058
53.14	0.32355
53.18	0.323248
53.21	0.323506
53.25	0.323438
53.29	0.323731
53.33	0.324113
53.37	0.324744
53.4	0.325241
53.44	0.325092
53.48	0.325651
53.52	0.326307
53.56	0.327701
53.59	0.327793
53.63	0.328551
53.67	0.329087
53.71	0.330084
53.74	0.331059
53.78	0.331943
53.82	0.333065
53.86	0.333308
53.9	0.33421
53.93	0.335577
53.97	0.33651
54.01	0.336978
54.05	0.338958
54.09	0.339956
54.12	0.341126
54.16	0.341942
54.2	0.343353
54.24	0.344286
54.28	0.345329
54.31	0.346387
54.35	0.346838
54.39	0.34776
54.42	0.349268
54.46	0.349901
54.5	0.350755
54.54	0.351439
54.58	0.35269
54.62	0.354523
54.65	0.354577
54.69	0.355023
54.73	0.355275
54.77	0.355963
54.81	0.356542
54.84	0.357246
54.88	0.357929
54.92	0.358137
54.96	0.358087
55	0.358757
55.03	0.35928
55.07	0.359738
55.11	0.359435
55.15	0.360036
55.19	0.360703
55.22	0.360542
55.26	0.360269
55.3	0.359891
55.34	0.359723
55.38	0.358802
55.41	0.358507
55.45	0.358611
55.49	0.358082
55.53	0.358317
55.57	0.35744
55.6	0.357878
55.64	0.356634
55.68	0.356154
55.71	0.355235
55.75	0.354865
55.79	0.354511
55.83	0.353986
55.87	0.353689
55.9	0.353002
55.94	0.35213
55.98	0.351498
56.02	0.35123
56.06	0.350877
56.09	0.350077
56.13	0.349123
56.17	0.349554
56.21	0.348017
56.24	0.347249
56.29	0.346255
56.32	0.345522
56.36	0.344205
56.4	0.343744
56.44	0.343625
56.47	0.342358
56.51	0.341518
56.55	0.341776
56.59	0.340738
56.63	0.339901
56.66	0.339213
56.7	0.338022
56.74	0.337468
56.77	0.336787
56.82	0.336394
56.85	0.335631
56.89	0.335089
56.93	0.334373
56.97	0.333465
57	0.334196
57.04	0.332138
57.08	0.331587
57.12	0.330912
57.15	0.330051
57.19	0.329642
57.23	0.329105
57.27	0.327532
57.31	0.327089
57.35	0.326113
57.38	0.325569
57.42	0.325089	11
57.46	0.324267
57.5	0.32381
57.53	0.323429
57.57	0.322983
57.61	0.322697
57.65	0.321759
57.69	0.32123
57.73	0.320766
57.76	0.320524
57.8	0.320428
57.84	0.319542
57.87	0.319005
57.92	0.318705
57.95	0.318357
57.99	0.317483
58.03	0.317334
58.07	0.317551
58.1	0.316771
58.14	0.316626
58.18	0.316986
58.22	0.315792
58.25	0.314608
58.29	0.314569
58.33	0.313391
58.37	0.313589
58.41	0.312933
58.44	0.312401
58.48	0.312684
58.52	0.311906
58.56	0.311743
58.6	0.311588
58.63	0.311272
58.67	0.311144
58.71	0.311855
58.75	0.31126
58.79	0.311044
58.82	0.310282
58.86	0.31021
58.9	0.309909
58.94	0.309416
58.98	0.309864
59.01	0.309897
59.05	0.30853
59.09	0.308676
59.13	0.309496
59.17	0.308703
59.21	0.307876
59.24	0.307504
59.28	0.307635
59.32	0.306899
59.36	0.30721
59.4	0.306722
59.43	0.306315
59.47	0.306754
59.51	0.306575
59.55	0.30599
59.59	0.306264
59.63	0.306049
59.66	0.30591
59.7	0.30546
59.74	0.305773
59.77	0.306142
59.81	0.3055
59.85	0.304581
59.89	0.304333
59.93	0.303763
59.97	0.303899
60	0.303638
60.04	0.304113
60.08	0.303423
60.11	0.304426
60.16	0.303763
60.19	0.302429
60.23	0.302085
60.27	0.301677
60.31	0.30166
60.34	0.301358
60.38	0.301295
60.42	0.300753
60.46	0.301453
60.49	0.300924
60.54	0.301368
60.57	0.300736
60.61	0.300686
60.65	0.300751
60.69	0.300239
60.72	0.300094
60.76	0.299923
60.8	0.300101
60.84	0.30026
60.87	0.299918
60.91	0.3002
60.95	0.299858
60.99	0.299957
61.03	0.299753
61.06	0.299031
61.1	0.29926
61.14	0.300676
61.18	0.298657
61.22	0.298838
61.25	0.29838
61.29	0.298414
61.33	0.298534
61.37	0.29842
61.41	0.298911
61.45	0.299247
61.48	0.298995
61.52	0.299219
61.56	0.299787
61.6	0.299139
61.63	0.298756
61.67	0.298782
61.71	0.298831
61.75	0.298903
61.79	0.29889
61.82	0.300067
61.86	0.299998
61.9	0.299707
61.94	0.298685
61.97	0.29889
62.01	0.298747
62.05	0.298634
62.09	0.29929
62.13	0.299336
62.16	0.299378
62.2	0.298847
62.24	0.299344
62.28	0.299143
62.31	0.29921
62.35	0.299814
62.39	0.300246
62.43	0.299812
62.47	0.299779
62.5	0.299377
62.54	0.299688
62.58	0.29939
62.62	0.299298
62.66	0.299259	12
62.69	0.29973
62.73	0.299521
62.77	0.29994
62.81	0.300808
62.84	0.300564
62.89	0.300575
62.92	0.300616
62.96	0.300567
63	0.301973
63.03	0.301055
63.07	0.300572
63.11	0.300315
63.15	0.300526
63.19	0.301214
63.22	0.301635
63.26	0.301475
63.3	0.302975
63.34	0.302657
63.38	0.302568
63.41	0.302855
63.45	0.302919
63.49	0.30301
63.53	0.303449
63.56	0.304265
63.6	0.304368
63.64	0.305
63.68	0.305038
63.72	0.30531
63.76	0.305403
63.8	0.305757
63.83	0.306886
63.87	0.306698
63.91	0.306711
63.95	0.307841
63.98	0.307825
64.02	0.308271
64.06	0.308457
64.09	0.30877
64.14	0.30973
64.17	0.310067
64.21	0.310758
64.25	0.310984
64.29	0.311381
64.33	0.311974
64.36	0.312744
64.4	0.31307
64.44	0.313218
64.48	0.313619
64.52	0.313918
64.55	0.314154
64.59	0.315002
64.63	0.314867
64.67	0.315601
64.7	0.31575
64.74	0.316104
64.78	0.316127
64.82	0.316805
64.85	0.316658
64.89	0.316617
64.93	0.317051
64.97	0.317167
65.01	0.31758
65.05	0.319922
65.08	0.318056
65.12	0.318073
65.16	0.318413
65.19	0.318575
65.23	0.318788
65.27	0.318583
65.31	0.318976
65.35	0.318658
65.38	0.318516
65.42	0.318599
65.46	0.318056
65.5	0.31801
65.53	0.318577
65.57	0.318266
65.61	0.318031
65.65	0.318224
65.69	0.318054
65.73	0.318013
65.76	0.31765
65.8	0.317591
65.84	0.317308
65.88	0.317311
65.92	0.316663
65.95	0.31637
65.99	0.316352
66.03	0.316812
66.07	0.317159
66.1	0.317542
66.14	0.316961
66.18	0.316529
66.22	0.316354
66.26	0.316557
66.3	0.316371
66.33	0.316425
66.37	0.315608
66.41	0.315347
66.45	0.316345
66.49	0.315664
66.52	0.315842
66.56	0.315932
66.6	0.315841
66.64	0.315806
66.68	0.315414
66.71	0.315103
66.75	0.315116
66.79	0.314551
66.83	0.314569
66.86	0.315
66.9	0.314474
66.94	0.314528
66.98	0.315221
67.02	0.315184
67.05	0.314932
67.09	0.315432
67.13	0.315733
67.17	0.316115
67.2	0.315438
67.24	0.315016
67.28	0.31481
67.32	0.314961
67.36	0.314893
67.4	0.314557
67.43	0.31469
67.47	0.315147
67.51	0.315476
67.55	0.315564
67.58	0.315474
67.62	0.315537
67.66	0.315674
67.69	0.315008
67.74	0.31484
67.77	0.314891
67.81	0.314823
67.85	0.314537	13
67.89	0.315717
67.93	0.316362
67.96	0.316707
68	0.3165
68.04	0.316392
68.07	0.316581
68.11	0.316333
68.15	0.316012
68.19	0.315301
68.23	0.31505
68.27	0.315305
68.3	0.315054
68.34	0.315269
68.38	0.315071
68.42	0.316007
68.45	0.316177
68.5	0.316084
68.53	0.315656
68.57	0.315495
68.61	0.315964
68.65	0.315933
68.68	0.315181
68.72	0.315204
68.76	0.315641
68.8	0.315227
68.84	0.315735
68.87	0.317042
68.91	0.317592
68.95	0.317295
68.99	0.316838
69.03	0.316733
69.06	0.316691
69.1	0.316174
69.14	0.316296
69.18	0.31592
69.21	0.315818
69.25	0.316018
69.29	0.316854
69.33	0.315741
69.37	0.316532
69.4	0.316574
69.44	0.316707
69.48	0.316599
69.52	0.316477
69.56	0.317075
69.59	0.316515
69.63	0.316312
69.67	0.316277
69.7	0.316788
69.74	0.317412
69.78	0.318156
69.82	0.31907
69.86	0.31885
69.9	0.318756
69.94	0.318377
69.97	0.318698
70.01	0.318702
70.05	0.31902
70.09	0.318447
70.12	0.318272
70.16	0.318517
70.2	0.318956
70.23	0.318906
70.28	0.318736
70.31	0.318926
70.35	0.320036
70.39	0.320293
70.43	0.320766
70.47	0.319813
70.5	0.319726
70.54	0.320023
70.58	0.319869
70.62	0.320707
70.65	0.321237
70.69	0.321798
70.73	0.322247
70.77	0.324205
70.8	0.325108
70.84	0.32478
70.88	0.323529
70.92	0.323801
70.96	0.322795
71	0.322441
71.03	0.321762
71.07	0.322037
71.11	0.322521
71.14	0.322768
71.18	0.322547
71.22	0.32214
71.26	0.322584
71.3	0.323707
71.33	0.324036
71.37	0.3233
71.41	0.323124
71.45	0.323257
71.49	0.323272
71.52	0.323151
71.56	0.32294
71.6	0.322598
71.64	0.323339
71.67	0.324553
71.71	0.326152
71.75	0.325412
71.79	0.324902
71.83	0.324463
71.87	0.324471
71.9	0.324904
71.94	0.323318
71.98	0.322704
72.02	0.322991
72.05	0.323731
72.09	0.323365
72.13	0.323029
72.17	0.323089
72.21	0.323004
72.25	0.324059
72.28	0.323853
72.32	0.32313
72.36	0.322727
72.4	0.32261
72.43	0.323398
72.47	0.324119
72.51	0.32411
72.55	0.323871
72.59	0.324117
72.63	0.325521
72.66	0.326119
72.7	0.32637
72.74	0.32558
72.78	0.32461
72.81	0.32478
72.85	0.324634
72.89	0.324092
72.93	0.323496
72.97	0.323434
73	0.324499
73.04	0.324734
73.08	0.324336	14
73.12	0.323549
73.16	0.323618
73.19	0.325361
73.23	0.326406
73.27	0.325248
73.31	0.323959
73.34	0.323505
73.38	0.324607
73.42	0.325689
73.46	0.326384
73.5	0.325951
73.54	0.326484
73.57	0.33044
73.61	0.330053
73.64	0.329409
73.68	0.327638
73.72	0.326481
73.76	0.326543
73.8	0.326768
73.84	0.325514
73.88	0.324127
73.91	0.32414
73.95	0.325706
73.99	0.326526
74.03	0.325994
74.06	0.325442
74.1	0.326616
74.14	0.328543
74.18	0.328314
74.22	0.326642
74.25	0.325257
74.29	0.325698
74.33	0.326124
74.37	0.326694
74.41	0.326793
74.44	0.327204
74.48	0.32935
74.52	0.332363
74.56	0.333351
74.59	0.33086
74.63	0.328845
74.67	0.327845
74.71	0.327695
74.75	0.327205
74.79	0.326111
74.82	0.326133
74.86	0.326773
74.9	0.326893
74.94	0.326842
74.97	0.326159
75.01	0.326103
75.05	0.327047
75.09	0.328685
75.13	0.330841
75.17	0.33046
75.2	0.329187
75.24	0.328599
75.28	0.331023
75.32	0.334285
75.35	0.335897
75.39	0.336159
75.43	0.336159
75.47	0.337866
75.5	0.34084
75.54	0.341936
75.58	0.339466
75.62	0.336374
[truncated: 59 more rows]

## Sheet: SourceData_sieIF5B
Position(mm)	Absorbance	Fraction Number
0	0.371367
0.04	0.372655
0.08	0.363832
0.12	0.351373
0.16	0.339265
0.19	0.339185
0.23	0.344769
0.27	0.346252
0.31	0.31254
0.34	0.289765
0.38	0.276808
0.42	0.259611
0.46	0.229759
0.49	2.11744
0.53	1.14808
0.57	1.41107
0.61	1.71901
0.65	1.01332
0.69	1.62757
0.73	3.10247
0.76	0.591677
0.8	0.42135
0.84	0.355408
0.87	0.371954
0.91	2.75342
0.95	1.99644
0.99	0.608101
1.03	0.470861
1.07	0.737822
1.11	0.689314
1.14	0.595406
1.18	0.404147
1.22	0.879243
1.25	1.73718
1.3	2.53754
1.33	0.582168
1.37	0.38081
1.41	0.484286
1.45	0.517142
1.48	0.537069
1.52	0.4574
1.56	0.509911
1.6	3.23702
1.64	2.82013
1.67	2.78181
1.71	2.76719
1.75	2.75744
1.78	2.75137
1.82	2.74786
1.86	2.74435
1.9	2.74136
1.94	2.73698
1.98	2.73246
2.01	2.72557
2.05	2.71959
2.09	2.71411
2.13	2.70607
2.16	2.7021
2.2	2.69952
2.24	2.69407
2.28	2.69068
2.31	2.68541
2.35	2.68063
2.39	2.67525
2.43	2.66777
2.47	2.65803
2.51	2.65006
2.55	2.64235
2.58	2.63313
2.62	2.62543
2.66	2.61852
2.7	2.61158
2.74	2.6011
2.77	2.58964
2.81	2.57732
2.85	2.56702
2.89	2.55665
2.92	2.54571
2.96	2.53488
3	2.52286
3.04	2.51214
3.07	2.49954
3.11	2.48639
3.15	2.47318
3.19	2.4577
3.23	2.44311
3.27	2.42926
3.3	2.41148
3.34	2.39571
3.38	2.37771
3.42	2.36442
3.45	2.34903
3.49	2.33368
3.53	2.31966
3.57	2.30493
3.61	2.29379
3.64	2.27964
3.68	2.26738
3.72	2.25326
3.75	2.23863
3.8	2.22369
3.83	2.21128
3.87	2.19937
3.91	2.1869
3.95	2.17564
3.99	2.16334
4.02	2.15326
4.06	2.14221
4.1	2.13148
4.14	2.12078
4.17	2.11136
4.21	2.10083
4.25	2.09168
4.29	2.08257
4.33	2.07271
4.36	2.06196
4.4	2.0528
4.44	2.04468
4.48	2.03646
4.52	2.02639
4.55	2.01709
4.59	2.00916
4.63	2.00177
4.67	1.99337
4.7	1.98373
4.74	1.97428
4.78	1.96606
4.82	1.95792
4.86	1.94913
4.9	1.94031
4.93	1.93242
4.97	1.92575
5.01	1.91637
5.05	1.90765
5.08	1.8987
5.12	1.8902
5.16	1.88127
5.2	1.87166
5.23	1.86263	1
5.27	1.85254
5.31	1.84302
5.35	1.83289
5.39	1.82244
5.42	1.81187
5.46	1.80194
5.5	1.79144
5.54	1.78143
5.58	1.77028
5.62	1.759
5.65	1.74835
5.69	1.73785
5.73	1.72661
5.77	1.71485
5.8	1.70315
5.84	1.69213
5.88	1.68069
5.92	1.67031
5.95	1.6586
5.99	1.64817
6.03	1.63578
6.07	1.62404
6.11	1.61172
6.15	1.59797
6.18	1.58524
6.22	1.57363
6.26	1.56103
6.3	1.54802
6.34	1.53458
6.37	1.52123
6.41	1.50909
6.45	1.49677
6.48	1.48456
6.52	1.47029
6.56	1.45553
6.6	1.44193
6.64	1.42789
6.67	1.41505
6.71	1.40173
6.75	1.38927
6.79	1.3756
6.83	1.36239
6.87	1.34761
6.9	1.33375
6.94	1.3217
6.98	1.30891
7.02	1.29451
7.06	1.28063
7.09	1.26846
7.13	1.25595
7.17	1.24087
7.21	1.22651
7.24	1.21369
7.28	1.20112
7.32	1.18745
7.36	1.1728
7.4	1.16021
7.43	1.14905
7.47	1.13531
7.51	1.11992
7.55	1.10752
7.58	1.09659
7.62	1.08346
7.66	1.07115
7.7	1.06042
7.74	1.04668
7.77	1.03556
7.81	1.02556
7.85	1.01271
7.89	1.00103
7.93	0.987942
7.96	0.977356
8	0.967344
8.04	0.954873
8.08	0.945607
8.12	0.933434
8.15	0.922902
8.19	0.912465
8.23	0.901144
8.27	0.892395
8.3	0.883109
8.34	0.872052
8.38	0.862402
8.42	0.851884
8.46	0.842679
8.5	0.832098
8.53	0.823552
8.57	0.816347
8.61	0.805567
8.65	0.79822
8.69	0.788141
8.72	0.780885
8.76	0.771984
8.8	0.764376
8.84	0.756244
8.87	0.747831
8.91	0.740072
8.95	0.731866
8.99	0.72571
9.02	0.717779
9.06	0.711068
9.1	0.703908
9.14	0.696829
9.18	0.691263
9.22	0.683208
9.25	0.677469
9.29	0.670159
9.33	0.663995
9.37	0.658499
9.4	0.650759
9.44	0.645288
9.48	0.639259
9.52	0.634686
9.56	0.629438
9.59	0.622234
9.63	0.617434
9.67	0.612777
9.71	0.607836
9.75	0.601876
9.78	0.596451
9.82	0.59068
9.86	0.586423
9.9	0.582538
9.94	0.577603
9.97	0.573321
10.01	0.56731
10.05	0.563704
10.09	0.559258
10.12	0.555444
10.16	0.550653
10.2	0.546731
10.24	0.543063
10.28	0.538562
10.32	0.535236
10.35	0.530491
10.39	0.526296
10.43	0.522418	2
10.46	0.519494
10.5	0.515954
10.54	0.513413
10.58	0.508784
10.61	0.505603
10.65	0.502481
10.69	0.499709
10.73	0.496091
10.77	0.494859
10.81	0.491128
10.84	0.486769
10.88	0.483568
10.92	0.480668
10.96	0.477779
11	0.474504
11.03	0.47242
11.07	0.470343
11.11	0.467425
11.14	0.464034
11.19	0.462193
11.22	0.459645
11.26	0.456844
11.3	0.45337
11.34	0.451338
11.37	0.450285
11.41	0.447756
11.45	0.444756
11.49	0.442341
11.53	0.440082
11.56	0.43864
11.6	0.437488
11.64	0.435243
11.68	0.433026
11.72	0.430752
11.76	0.429157
11.79	0.42744
11.83	0.425635
11.87	0.423483
11.9	0.421581
11.94	0.419384
11.98	0.417624
12.02	0.415738
12.06	0.414162
12.09	0.412411
12.13	0.410844
12.17	0.409325
12.21	0.407562
12.25	0.405721
12.28	0.403198
12.32	0.401696
12.36	0.400165
12.4	0.399447
12.43	0.397499
12.47	0.396606
12.51	0.395215
12.55	0.393464
12.59	0.392175
12.63	0.390959
12.67	0.388562
12.7	0.387329
12.74	0.386042
12.77	0.385285
12.82	0.383171
12.85	0.382233
12.89	0.380883
12.93	0.38163
12.97	0.379419
13.01	0.377456
13.04	0.375501
13.08	0.374385
13.12	0.373333
13.16	0.373019
13.19	0.371496
13.23	0.369865
13.27	0.368375
13.31	0.367551
13.34	0.366917
13.38	0.3656
13.42	0.364095
13.46	0.363004
13.5	0.362225
13.54	0.362135
13.57	0.361517
13.61	0.360261
13.65	0.358721
13.69	0.357142
13.73	0.35788
13.76	0.35623
13.8	0.35492
13.84	0.354132
13.87	0.353846
13.92	0.352215
13.95	0.351432
13.99	0.350564
14.03	0.349087
14.07	0.348914
14.11	0.349705
14.14	0.347397
14.18	0.345762
14.22	0.344587
14.26	0.344442
14.29	0.344067
14.33	0.343334
14.37	0.342111
14.41	0.341546
14.44	0.342115
14.48	0.341507
14.52	0.340135
14.56	0.33927
14.6	0.338294
14.63	0.337715
14.67	0.336884
14.71	0.337158
14.75	0.335955
14.79	0.335649
14.83	0.337002
14.86	0.333966
14.9	0.333506
14.94	0.332872
14.98	0.331729
15.01	0.331312
15.05	0.330539
15.09	0.329881
15.12	0.330361
15.17	0.32974
15.2	0.327552
15.24	0.327355
15.28	0.327666
15.32	0.32684
15.35	0.326044
15.39	0.324769
15.43	0.324343
15.47	0.324593
15.51	0.324205
15.54	0.324393
15.58	0.322466
15.62	0.322328
15.66	0.321853	3
15.69	0.321712
15.74	0.320451
15.77	0.319714
15.81	0.319977
15.85	0.319698
15.88	0.318552
15.92	0.317704
15.96	0.319094
16	0.318779
16.04	0.317008
16.08	0.316702
16.11	0.315557
16.15	0.314577
16.19	0.314758
16.23	0.314232
16.26	0.31512
16.3	0.313532
16.34	0.312902
16.38	0.313206
16.41	0.31391
16.46	0.312757
16.49	0.312007
16.53	0.31214
16.57	0.312042
16.61	0.311865
16.64	0.311263
16.68	0.313805
16.72	0.31081
16.75	0.310459
16.79	0.310209
16.83	0.309844
16.87	0.309259
16.91	0.309111
16.94	0.310166
16.99	0.310924
17.02	0.309169
17.06	0.307867
17.1	0.307406
17.14	0.308265
17.18	0.307228
17.21	0.307632
17.25	0.30666
17.29	0.309299
17.32	0.30698
17.36	0.306368
17.4	0.306265
17.44	0.307344
17.48	0.306675
17.52	0.305907
17.55	0.305929
17.59	0.305016
17.63	0.304997
17.67	0.30475
17.7	0.304435
17.74	0.303957
17.78	0.304301
17.82	0.303835
17.86	0.303515
17.9	0.303107
17.93	0.302669
17.97	0.302502
18.01	0.301741
18.05	0.301585
18.08	0.302935
18.12	0.302471
18.16	0.301175
18.2	0.300741
18.23	0.300652
18.27	0.299631
18.31	0.30033
18.35	0.301688
18.39	0.299489
18.43	0.299432
18.46	0.299228
18.5	0.298599
18.54	0.298576
18.58	0.298095
18.61	0.298028
18.65	0.297468
18.69	0.297651
18.73	0.296829
18.77	0.296796
18.8	0.297125
18.84	0.296541
18.88	0.296247
18.92	0.29612
18.96	0.29512
18.99	0.294951
19.03	0.295127
19.07	0.29508
19.11	0.295349
19.15	0.294068
19.18	0.295441
19.22	0.294298
19.26	0.293739
19.3	0.293603
19.34	0.293589
19.37	0.295028
19.41	0.292582
19.45	0.293376
19.49	0.29209
19.52	0.292469
19.56	0.291715
19.6	0.292045
19.64	0.291522
19.67	0.291934
19.71	0.290573
19.75	0.291232
19.79	0.290818
19.83	0.291263
19.86	0.28965
19.9	0.289009
19.94	0.28964
19.98	0.290773
20.02	0.289479
20.05	0.288468
20.09	0.288114
20.13	0.287919
20.17	0.287955
20.2	0.288679
20.24	0.287526
20.28	0.28676
20.32	0.286879
20.36	0.28704
20.4	0.287311
20.43	0.28708
20.47	0.2881
20.51	0.286596
20.54	0.28661
20.59	0.286576
20.62	0.286101
20.66	0.285913
20.7	0.285529
20.73	0.288048
20.78	0.286409
20.81	0.285967
20.85	0.284764
20.89	0.284351	4
20.93	0.284565
20.96	0.284494
21	0.284536
21.04	0.284716
21.08	0.284111
21.11	0.283905
21.15	0.284343
21.19	0.283889
21.23	0.283691
21.26	0.282832
21.3	0.284542
21.34	0.28387
21.38	0.28411
21.42	0.284362
21.46	0.283007
21.5	0.284682
21.53	0.283267
21.57	0.283662
21.61	0.283107
21.65	0.2822
21.68	0.282931
21.72	0.283605
21.76	0.283831
21.8	0.282484
21.84	0.281941
21.87	0.282976
21.91	0.283797
21.95	0.2829
21.99	0.282947
22.03	0.282131
22.06	0.281844
22.1	0.285159
22.14	0.283416
22.18	0.281884
22.22	0.281689
22.25	0.282208
22.29	0.282415
22.33	0.2827
22.37	0.281451
22.41	0.280703
22.44	0.280907
22.48	0.281829
22.52	0.281382
22.56	0.280868
22.6	0.280405
22.63	0.280864
22.67	0.281469
22.71	0.280783
22.75	0.280022
22.78	0.279727
22.82	0.2804
22.86	0.280911
22.9	0.280149
22.93	0.279506
22.97	0.280334
23.01	0.281786
23.05	0.280064
23.08	0.280735
23.12	0.280277
23.16	0.278447
23.2	0.278967
23.24	0.278882
23.27	0.279089
23.32	0.278551
23.35	0.278865
23.39	0.27914
23.43	0.278382
23.47	0.278104
23.5	0.278326
23.54	0.277612
23.58	0.277879
23.62	0.278163
23.66	0.278
23.69	0.277967
23.73	0.277077
23.77	0.27688
23.81	0.277886
23.84	0.277993
23.88	0.277806
23.92	0.277238
23.96	0.276602
23.99	0.277424
24.03	0.27685
24.07	0.276508
24.11	0.275744
24.15	0.275806
24.18	0.276288
24.22	0.277867
24.26	0.277043
24.3	0.27644
24.34	0.275748
24.38	0.276145
24.41	0.27596
24.45	0.275523
24.49	0.275285
24.52	0.274896
24.57	0.276047
24.6	0.276247
24.64	0.275816
24.68	0.274693
24.72	0.274378
24.75	0.276402
24.79	0.275632
24.83	0.27525
24.87	0.274488
24.9	0.273556
24.95	0.274421
24.98	0.274659
25.02	0.274678
25.06	0.273878
25.1	0.273038
25.13	0.273279
25.17	0.273436
25.21	0.273586
25.25	0.273072
25.29	0.273096
25.32	0.274083
25.36	0.273337
25.4	0.27338
25.44	0.272436
25.48	0.272767
25.51	0.273496
25.55	0.272609
25.58	0.272356
25.62	0.271959
25.66	0.273911
25.7	0.272268
25.74	0.271993
25.78	0.271288
25.81	0.271339
25.85	0.271919
25.89	0.272441
25.93	0.272116
25.97	0.272215
26	0.270624
26.04	0.271469
26.08	0.271388
26.12	0.271833	5
26.15	0.270983
26.19	0.270892
26.23	0.272215
26.27	0.271105
26.31	0.271235
26.35	0.270828
26.39	0.271599
26.42	0.270792
26.46	0.271317
26.5	0.271244
26.53	0.270407
26.57	0.270363
26.61	0.271055
26.65	0.271009
26.69	0.270715
26.73	0.271413
26.76	0.270297
26.8	0.269825
26.84	0.270177
26.88	0.27065
26.91	0.270326
26.95	0.270011
26.99	0.270594
27.03	0.270412
27.07	0.27055
27.1	0.271101
27.14	0.270916
27.18	0.270287
27.22	0.27105
27.25	0.270744
27.29	0.271218
27.33	0.271163
27.37	0.271315
27.41	0.271104
27.45	0.27143
27.48	0.271537
27.52	0.271544
27.56	0.271487
27.6	0.271795
27.64	0.272259
27.67	0.272069
27.71	0.272125
27.75	0.272089
27.79	0.27134
27.83	0.272809
27.87	0.272732
27.9	0.272497
27.94	0.271716
27.98	0.27214
28.02	0.272817
28.06	0.273567
28.09	0.273595
28.13	0.272798
28.17	0.273031
28.21	0.273447
28.25	0.273321
28.29	0.273849
28.32	0.273948
28.36	0.274743
28.4	0.274231
28.44	0.273699
28.48	0.273897
28.51	0.27453
28.55	0.275387
28.59	0.275225
28.63	0.274864
28.66	0.275453
28.7	0.274926
28.74	0.276121
28.77	0.278071
28.81	0.275989
28.85	0.276175
28.89	0.276933
28.93	0.277574
28.97	0.277416
29.01	0.277714
29.04	0.278437
29.08	0.279057
29.12	0.279673
29.15	0.279903
29.19	0.280784
29.23	0.282565
29.27	0.282573
29.31	0.283066
29.35	0.283395
29.38	0.284562
29.42	0.284407
29.46	0.285165
29.5	0.286364
29.54	0.287834
29.57	0.289077
29.61	0.288797
29.65	0.289374
29.69	0.29031
29.73	0.291763
29.76	0.292047
29.8	0.292555
29.84	0.293779
29.88	0.294501
29.92	0.297441
29.95	0.297202
29.99	0.297785
30.03	0.298675
30.06	0.299921
30.1	0.301073
30.14	0.301975
30.18	0.303353
30.22	0.304204
30.26	0.305451
30.29	0.306489
30.33	0.307667
30.37	0.308356
30.41	0.309191
30.45	0.310622
30.48	0.311791
30.52	0.312842
30.56	0.313974
30.59	0.315031
30.63	0.315438
30.67	0.317084
30.71	0.317513
30.75	0.318527
30.79	0.319505
30.82	0.320025
30.86	0.320852
30.9	0.321708
30.94	0.323074
30.98	0.322925
31.01	0.324078
31.05	0.324838
31.09	0.324806
31.13	0.325433
31.17	0.325967
31.2	0.327022
31.24	0.327355
31.28	0.32787
31.32	0.327777	6
31.36	0.327963
31.39	0.328624
31.43	0.329681
31.47	0.328292
31.51	0.328351
31.54	0.328334
31.58	0.329066
31.62	0.329191
31.66	0.32833
31.7	0.327901
31.73	0.328659
31.77	0.328376
31.81	0.328707
31.85	0.327511
31.88	0.327541
31.92	0.326917
31.96	0.32747
32	0.32665
32.04	0.325961
32.08	0.324838
32.11	0.326116
32.15	0.326355
32.19	0.324683
32.23	0.32385
32.27	0.323546
32.3	0.322988
32.34	0.322565
32.38	0.321913
32.42	0.321596
32.45	0.320471
32.49	0.319955
32.53	0.319384
32.57	0.319346
32.6	0.318966
32.64	0.317737
32.68	0.316901
32.72	0.318661
32.76	0.316886
32.8	0.316133
32.83	0.315843
32.87	0.31468
32.91	0.31429
32.95	0.313873
33.01	0.313263
33.04	0.312066
33.08	0.311872
33.12	0.312347
33.16	0.311501
33.2	0.311398
33.23	0.310293
33.27	0.309387
33.31	0.309032
33.35	0.308991
33.39	0.308845
33.42	0.30758
33.46	0.306501
33.5	0.306255
33.54	0.30667
33.57	0.30535
33.61	0.304313
33.65	0.303435
33.69	0.303496
33.72	0.303521
33.76	0.302688
33.8	0.301824
33.84	0.300999
33.88	0.301257
33.92	0.300904
33.95	0.300385
33.99	0.299744
34.03	0.298846
34.07	0.299577
34.11	0.298418
34.14	0.29794
34.18	0.297365
34.22	0.296684
34.25	0.296718
34.3	0.295883
34.33	0.295138
34.37	0.294383
34.41	0.293857
34.44	0.294582
34.48	0.293868
34.52	0.292123
34.56	0.29182
34.6	0.293727
34.64	0.29229
34.67	0.291119
34.71	0.290213
34.75	0.28976
34.79	0.289967
34.83	0.290613
34.86	0.289519
34.9	0.288697
34.94	0.288357
34.98	0.288214
35.02	0.289133
35.05	0.287959
35.09	0.287906
35.13	0.287335
35.17	0.287771
35.21	0.288088
35.24	0.287577
35.28	0.28706
35.32	0.287121
35.36	0.286418
35.39	0.28666
35.43	0.286512
35.47	0.285952
35.51	0.285403
35.54	0.285851
35.58	0.285598
35.62	0.285443
35.66	0.285352
35.7	0.284687
35.73	0.284693
35.77	0.285776
35.81	0.28553
35.85	0.28501
35.89	0.284236
35.92	0.284537
35.96	0.28489
36	0.285293
36.04	0.284485
36.08	0.284262
36.11	0.284678
36.15	0.284763
36.19	0.284871
36.23	0.284471
36.27	0.284375
36.3	0.28529
36.34	0.284138
36.38	0.284255
36.42	0.283517
36.45	0.282992
36.49	0.283192
36.53	0.283331	7
36.57	0.283782
36.61	0.283435
36.65	0.282449
36.68	0.282621
36.72	0.282765
36.76	0.283239
36.8	0.282783
36.84	0.282345
36.87	0.282528
36.91	0.282826
36.95	0.282481
36.98	0.282169
37.02	0.28161
37.06	0.281636
37.1	0.281794
37.14	0.281851
37.17	0.281171
37.21	0.281446
37.25	0.281299
37.29	0.281404
37.33	0.281375
37.36	0.281016
37.4	0.280356
37.44	0.280697
37.48	0.280345
37.52	0.280093
37.55	0.280143
37.59	0.279119
37.63	0.279753
37.67	0.279918
37.71	0.279582
37.74	0.279623
37.78	0.279559
37.82	0.28029
37.86	0.280637
37.9	0.280166
37.93	0.279702
37.97	0.279662
38.01	0.279649
38.05	0.28055
38.08	0.280175
38.12	0.279961
38.18	0.279452
38.21	0.279967
38.25	0.28014
38.29	0.280815
38.33	0.280428
38.37	0.279017
38.4	0.279326
38.44	0.279838
38.48	0.280755
38.52	0.280099
38.56	0.279679
38.59	0.280008
38.63	0.280733
38.67	0.280149
38.71	0.280581
38.74	0.280673
38.78	0.280177
38.82	0.280583
38.86	0.280859
38.89	0.280892
38.93	0.280835
38.97	0.280863
39.01	0.280527
39.05	0.280871
39.08	0.280935
39.13	0.281013
39.16	0.280819
39.2	0.28055
39.24	0.281597
39.28	0.281216
39.32	0.280633
39.35	0.280259
39.39	0.280544
39.43	0.280939
39.46	0.281018
39.5	0.280942
39.54	0.280821
39.58	0.280731
39.62	0.281202
39.65	0.281188
39.69	0.280922
39.73	0.280692
39.77	0.280927
39.8	0.281226
39.85	0.281065
39.88	0.280648
39.92	0.280472
39.96	0.281337
39.99	0.281428
40.03	0.281323
40.07	0.281317
40.11	0.280273
40.15	0.28074
40.19	0.281104
40.22	0.280307
40.26	0.280151
40.3	0.280161
40.33	0.280797
40.38	0.28058
40.41	0.281025
40.45	0.280454
40.49	0.28051
40.53	0.281348
40.57	0.280796
40.6	0.280496
40.64	0.280733
40.68	0.280524
40.72	0.281016
40.75	0.281803
40.79	0.281813
40.83	0.281432
40.87	0.281203
40.9	0.281525
40.94	0.28169
40.98	0.281564
41.02	0.281883
41.06	0.281692
41.09	0.281403
41.13	0.282645
41.17	0.283152
41.21	0.281934
41.24	0.281648
41.28	0.281794
41.32	0.281929
41.36	0.282707
41.4	0.282768
41.44	0.28261
41.47	0.282907
41.51	0.283127
41.55	0.283092
41.59	0.283586
41.63	0.283132
41.66	0.283321
41.7	0.284093
41.74	0.284142
41.78	0.284193	8
41.81	0.284113
41.85	0.284315
41.89	0.2848
41.93	0.285027
41.97	0.285705
42	0.28521
42.04	0.285264
42.08	0.285846
42.12	0.286609
42.16	0.286371
42.19	0.286624
42.23	0.286741
42.27	0.286874
42.31	0.287535
42.34	0.287742
42.38	0.288064
42.42	0.288524
42.46	0.288798
42.5	0.289351
42.53	0.29014
42.57	0.290168
42.61	0.291123
42.65	0.291967
42.68	0.291694
42.72	0.292541
42.76	0.292902
42.8	0.293859
42.84	0.294453
42.88	0.294599
42.91	0.295471
42.95	0.29612
42.99	0.296483
43.03	0.297813
43.07	0.29843
43.1	0.298132
43.14	0.299075
43.18	0.299897
43.22	0.300575
43.25	0.300858
43.29	0.301789
43.33	0.30258
43.37	0.303796
43.41	0.305119
43.45	0.306218
43.48	0.304857
43.52	0.306009
43.56	0.306957
43.6	0.307416
43.64	0.307972
43.67	0.308909
43.71	0.309381
43.75	0.310283
43.79	0.310989
43.82	0.311121
43.86	0.311657
43.9	0.312178
43.94	0.312431
43.98	0.313452
44.01	0.313823
44.05	0.314187
44.09	0.314397
44.13	0.315771
44.17	0.315251
44.2	0.316106
44.24	0.31602
44.28	0.31678
44.31	0.318082
44.36	0.318299
44.39	0.319104
44.43	0.320164
44.47	0.31994
44.51	0.320982
44.54	0.321563
44.58	0.322084
44.62	0.322564
44.66	0.323107
44.7	0.323499
44.73	0.323956
44.77	0.324369
44.81	0.325253
44.85	0.325411
44.89	0.326161
44.92	0.326611
44.96	0.327473
45	0.327212
45.03	0.328439
45.07	0.328434
45.11	0.328286
45.15	0.329033
45.19	0.329355
45.23	0.329686
45.26	0.330277
45.3	0.330896
45.34	0.331119
45.38	0.33108
45.42	0.331452
45.45	0.331912
45.49	0.332659
45.53	0.332639
45.56	0.332928
45.61	0.333256
45.64	0.333795
45.68	0.333595
45.72	0.333382
45.76	0.333645
45.79	0.33364
45.83	0.333955
45.87	0.334378
45.91	0.333935
45.95	0.333663
45.99	0.333474
46.02	0.333943
46.06	0.334004
46.1	0.334189
46.14	0.334007
46.17	0.334084
46.21	0.334485
46.25	0.334173
46.29	0.333767
46.33	0.334173
46.36	0.334291
46.4	0.334495
46.44	0.334976
46.47	0.334668
46.52	0.334858
46.55	0.335021
46.59	0.336069
46.63	0.335352
46.67	0.335499
46.7	0.335422
46.74	0.335509
46.78	0.33567
46.82	0.335855
46.86	0.336138
46.89	0.336308
46.93	0.336045
46.97	0.336338	9
47.01	0.336833
47.05	0.336528
47.08	0.33706
47.12	0.337001
47.16	0.338276
47.2	0.337865
47.24	0.337845
47.27	0.338391
47.31	0.33878
47.35	0.338961
47.39	0.339388
47.43	0.340095
47.46	0.34046
47.5	0.340814
47.54	0.341016
47.58	0.341745
47.61	0.342631
47.65	0.342266
47.69	0.342828
47.73	0.342652
47.77	0.342884
47.8	0.343145
47.84	0.343828
47.88	0.344094
47.91	0.344568
47.96	0.345449
47.99	0.345763
48.03	0.346213
48.07	0.346703
48.11	0.347998
48.14	0.347788
48.18	0.348676
48.22	0.348971
48.26	0.349781
48.29	0.349955
48.34	0.350586
48.37	0.351552
48.41	0.352402
48.45	0.352843
48.49	0.353674
48.52	0.354854
48.56	0.354959
48.6	0.355402
48.64	0.356309
48.68	0.356756
48.71	0.357575
48.75	0.358569
48.79	0.358664
48.83	0.359869
48.86	0.359785
48.9	0.360905
48.94	0.361747
48.98	0.362803
49.02	0.363031
49.06	0.364282
49.09	0.365276
49.13	0.366106
49.16	0.366716
49.21	0.367405
49.24	0.368359
49.28	0.369789
49.32	0.370819
49.36	0.372666
49.4	0.372912
49.43	0.373782
49.47	0.374861
49.51	0.376211
49.55	0.377013
49.59	0.378019
49.62	0.379162
49.66	0.380014
49.7	0.381513
49.74	0.382981
49.77	0.38378
49.81	0.384266
49.85	0.385988
49.89	0.387702
49.93	0.388574
49.97	0.390232
50	0.390835
50.04	0.393045
50.08	0.394423
50.12	0.395619
50.15	0.397301
50.19	0.398788
50.23	0.400214
50.27	0.401833
50.3	0.403793
50.34	0.405651
50.38	0.407088
50.42	0.409083
50.46	0.41149
50.5	0.412704
50.53	0.414902
50.57	0.416762
50.61	0.418402
50.65	0.420172
50.68	0.423346
50.72	0.425306
50.76	0.427227
50.8	0.429448
50.84	0.431767
50.87	0.434666
50.91	0.437042
50.95	0.439621
50.99	0.442025
51.02	0.444968
51.06	0.448059
51.1	0.450578
51.14	0.453525
51.17	0.456722
51.21	0.460095
51.25	0.463587
51.29	0.466724
51.33	0.469749
51.37	0.473385
51.41	0.477572
51.44	0.481295
51.48	0.485037
51.52	0.488775
51.56	0.492158
51.59	0.496931
51.63	0.501235
51.67	0.505176
51.71	0.509179
51.74	0.51368
51.78	0.518211
51.82	0.523619
51.86	0.527281
51.9	0.53224
51.93	0.537426
51.97	0.542723
52.01	0.546827
52.05	0.552243
52.09	0.557222
52.12	0.562287
52.16	0.568563
52.2	0.574676	10
52.24	0.580354
52.27	0.585812
52.31	0.59102
52.35	0.598105
52.39	0.603476
52.43	0.610719
52.47	0.61643
52.5	0.622479
52.54	0.628607
52.58	0.636297
52.62	0.64354
52.65	0.648766
52.69	0.656174
52.73	0.662504
52.77	0.668988
52.81	0.676448
52.85	0.683227
52.88	0.689704
52.92	0.695831
52.96	0.703857
52.99	0.711389
53.03	0.718062
53.07	0.723701
53.11	0.731408
53.15	0.739175
53.18	0.747003
53.22	0.753723
53.26	0.761182
53.3	0.767407
53.34	0.774906
53.38	0.782046
53.41	0.789918
53.45	0.796484
53.49	0.802495
53.53	0.808842
53.57	0.815901
53.6	0.822076
53.64	0.827828
53.68	0.833578
53.71	0.839318
53.75	0.846043
53.79	0.850975
53.83	0.853968
53.87	0.858577
53.91	0.8632
53.94	0.867525
53.98	0.871033
54.02	0.873424
54.05	0.877926
54.1	0.880821
54.13	0.883592
54.17	0.884699
54.21	0.886531
54.25	0.888121
54.29	0.889237
54.32	0.889461
54.36	0.889627
54.4	0.889444
54.44	0.889575
54.47	0.88886
54.51	0.887632
54.55	0.88755
54.59	0.88659
54.63	0.885938
54.66	0.884473
54.7	0.883011
54.74	0.882332
54.78	0.880467
54.81	0.878684
54.85	0.877208
54.89	0.875583
54.93	0.873099
54.97	0.871739
55.01	0.869362
55.04	0.867906
55.08	0.865718
55.12	0.863099
55.16	0.860896
55.19	0.858341
55.23	0.856128
55.27	0.853066
55.31	0.850146
55.34	0.846283
55.39	0.842752
55.42	0.840051
55.46	0.837154
55.5	0.833409
55.53	0.830254
55.57	0.826712
55.61	0.823034
55.65	0.819571
55.69	0.815427
55.73	0.81123
55.76	0.807507
55.8	0.803658
55.84	0.799078
55.87	0.794919
55.91	0.791277
55.95	0.787188
55.99	0.782799
56.03	0.77783
56.06	0.77271
56.11	0.767132
56.14	0.762741
56.18	0.758696
56.22	0.753461
56.25	0.748091
56.29	0.742372
56.33	0.736812
56.37	0.731405
56.41	0.726693
56.44	0.721514
56.48	0.715406
56.52	0.710552
56.56	0.707558
56.6	0.702833
56.64	0.69664
56.67	0.690969
56.71	0.686002
56.75	0.681611
56.79	0.676712
56.83	0.671484
56.86	0.667165
56.9	0.662988
56.94	0.657694
56.98	0.65285
57.01	0.646878
57.05	0.642342
57.09	0.637739
57.13	0.632723
57.17	0.628786
57.2	0.62486
57.24	0.619737
57.28	0.615034
57.32	0.610948
57.36	0.606863
57.39	0.602194
57.43	0.597367	11
57.47	0.592799
57.51	0.588573
57.54	0.584823
57.58	0.581023
57.62	0.576936
57.65	0.573703
57.69	0.570064
57.73	0.567302
57.77	0.564109
57.81	0.560252
57.85	0.5556
57.89	0.551441
57.92	0.548425
57.96	0.545222
58	0.541923
58.03	0.538593
58.08	0.53585
58.11	0.533054
58.15	0.529778
58.19	0.526576
58.23	0.523392
58.26	0.520738
58.3	0.517259
58.34	0.514869
58.38	0.511842
58.41	0.508059
58.45	0.505464
58.49	0.50248
58.53	0.500108
58.57	0.497837
58.61	0.495406
58.64	0.493352
58.68	0.491251
58.72	0.488229
58.76	0.485936
58.79	0.483245
58.83	0.480861
58.87	0.479157
58.91	0.475793
58.95	0.474299
58.99	0.471429
59.02	0.469464
59.06	0.466903
59.1	0.464633
59.13	0.462662
59.17	0.460638
59.21	0.458637
59.25	0.45637
59.29	0.45345
59.33	0.451755
59.36	0.45013
59.4	0.447462
59.44	0.445379
59.48	0.443851
59.52	0.442811
59.55	0.4412
59.59	0.43987
59.63	0.43702
59.67	0.435587
59.71	0.433846
59.74	0.432225
59.78	0.429611
59.82	0.427935
59.85	0.426509
59.89	0.425129
59.93	0.423397
59.97	0.421222
60.01	0.419819
60.04	0.418337
60.08	0.416914
60.12	0.416484
60.16	0.413056
60.2	0.410987
60.24	0.409955
60.27	0.408454
60.31	0.40621
60.35	0.404688
60.39	0.403053
60.43	0.401927
60.46	0.400689
60.5	0.399284
60.54	0.398396
60.58	0.396432
60.62	0.3952
60.65	0.394456
60.69	0.393067
60.73	0.391816
60.76	0.390658
60.8	0.389623
60.84	0.388716
60.88	0.387542
60.92	0.386391
60.96	0.384511
60.99	0.38363
61.03	0.382439
61.07	0.38145
61.11	0.380228
61.14	0.379013
61.18	0.37768
61.22	0.377263
61.26	0.376216
61.3	0.375156
61.34	0.375239
61.37	0.372364
61.41	0.372275
61.45	0.371154
61.48	0.370874
61.52	0.369085
61.56	0.368763
61.6	0.369188
61.64	0.367454
61.68	0.368083
61.71	0.365794
61.75	0.364083
61.79	0.363613
61.83	0.362888
61.87	0.362294
61.9	0.361147
61.94	0.360522
61.98	0.359386
62.02	0.358735
62.05	0.357478
62.09	0.356393
62.13	0.355443
62.17	0.355595
62.21	0.35528
62.24	0.354542
62.28	0.354929
62.32	0.353458
62.35	0.352781
62.4	0.351954
62.43	0.350844
62.47	0.350825
62.51	0.34956
62.55	0.348599
62.59	0.347926
62.62	0.347161
62.66	0.346013	12
62.7	0.345532
62.74	0.345361
62.78	0.345345
62.81	0.344708
62.85	0.34366
62.89	0.342716
62.93	0.342183
62.97	0.341659
63	0.340432
63.04	0.33953
63.08	0.338483
63.12	0.338013
63.15	0.337805
63.19	0.337879
63.23	0.336988
63.26	0.336148
63.3	0.335596
63.34	0.335723
63.38	0.334796
63.42	0.334288
63.46	0.334155
63.49	0.332831
63.53	0.333034
63.57	0.332639
63.61	0.332228
63.65	0.331232
63.69	0.330935
63.72	0.330514
63.76	0.330473
63.8	0.329608
63.84	0.32965
63.87	0.328668
63.91	0.328144
63.95	0.327967
63.99	0.327908
64.03	0.327934
64.06	0.327194
64.1	0.326573
64.14	0.326457
64.18	0.325848
64.22	0.326852
64.25	0.325303
64.29	0.324948
64.33	0.324767
64.37	0.325275
64.4	0.324503
64.44	0.323971
64.48	0.323827
64.52	0.324244
64.55	0.323133
64.59	0.323323
64.63	0.322765
64.67	0.322182
64.71	0.322743
64.74	0.322012
64.78	0.321976
64.82	0.322399
64.86	0.322144
64.9	0.321319
64.94	0.321054
64.97	0.321464
65.01	0.320273
65.05	0.32001
65.09	0.32036
65.13	0.320585
65.16	0.320516
65.2	0.319966
65.24	0.32102
65.28	0.320314
65.31	0.319728
65.35	0.318947
65.39	0.31931
65.43	0.319098
65.46	0.317998
65.5	0.318218
65.54	0.317847
65.58	0.318314
65.61	0.318203
65.66	0.317722
65.69	0.317786
65.73	0.317913
65.77	0.317678
65.81	0.316956
65.84	0.316624
65.88	0.31768
65.92	0.316898
65.96	0.315995
65.99	0.315763
66.03	0.317035
66.07	0.315916
66.11	0.315842
66.15	0.315682
66.19	0.315485
66.22	0.315738
66.26	0.315898
66.3	0.314996
66.34	0.31509
66.37	0.314685
66.41	0.314993
66.45	0.314534
66.49	0.314994
66.53	0.314593
66.57	0.314715
66.6	0.314451
66.64	0.313831
66.68	0.314079
66.72	0.313597
66.75	0.3132
66.79	0.313063
66.83	0.313343
66.87	0.312629
66.9	0.313047
66.94	0.31295
66.98	0.313981
67.02	0.313499
67.06	0.313583
67.1	0.313369
67.13	0.31344
67.17	0.312749
67.21	0.313067
67.25	0.316272
67.28	0.31324
67.32	0.313397
67.36	0.312593
67.4	0.312433
67.44	0.312338
67.47	0.312761
67.51	0.312773
67.55	0.31281
67.59	0.312879
67.63	0.312401
67.66	0.312107
67.7	0.312191
67.74	0.311944
67.77	0.311366
67.81	0.31193
67.85	0.312039	13
67.89	0.312315
67.93	0.312387
67.97	0.312587
68	0.313192
68.04	0.312703
68.08	0.313124
68.12	0.313114
68.15	0.311701
68.2	0.312144
68.23	0.311771
68.27	0.311427
68.31	0.312069
68.34	0.311146
68.38	0.31161
68.42	0.311267
68.46	0.311626
68.5	0.311897
68.53	0.311164
68.57	0.311399
68.61	0.313163
68.65	0.312691
68.69	0.31277
68.72	0.311547
68.76	0.310373
68.8	0.310946
68.84	0.311102
68.88	0.312443
68.91	0.311567
68.95	0.311351
68.99	0.311793
69.03	0.311854
69.07	0.311325
69.1	0.311407
69.14	0.310918
69.18	0.310716
69.22	0.31057
69.25	0.310971
69.29	0.310399
69.33	0.31025
69.37	0.310394
69.41	0.310176
69.44	0.31034
69.48	0.310356
69.52	0.309703
69.56	0.309479
69.6	0.31008
69.63	0.309619
69.67	0.309501
69.71	0.30982
69.75	0.309917
69.78	0.309701
69.82	0.309971
69.86	0.3112
69.9	0.310069
69.94	0.310155
69.98	0.309857
70.01	0.309756
70.05	0.310008
70.09	0.310004
70.12	0.309982
70.17	0.309177
70.2	0.309472
70.24	0.309143
70.28	0.308812
70.32	0.308864
70.36	0.309234
70.39	0.309692
70.43	0.309191
70.47	0.308545
70.51	0.30912
70.54	0.30837
70.58	0.308192
70.62	0.308226
70.66	0.307824
70.69	0.308086
70.73	0.309088
70.77	0.309963
70.81	0.309573
70.85	0.310037
70.89	0.30943
70.92	0.309665
70.96	0.309798
71	0.309965
71.04	0.308626
71.07	0.30782
71.11	0.307972
71.15	0.307949
71.19	0.308045
71.23	0.307307
71.27	0.308006
71.3	0.30814
71.34	0.30777
71.38	0.307103
71.42	0.307283
71.45	0.308341
71.49	0.307145
71.53	0.307067
71.57	0.306882
71.6	0.306909
71.64	0.307627
71.68	0.307913
71.72	0.308019
71.76	0.308185
71.8	0.307699
71.83	0.307933
71.87	0.308086
71.91	0.307686
71.95	0.306778
71.98	0.306395
72.02	0.306212
72.06	0.306571
72.1	0.306546
72.13	0.306596
72.17	0.30627
72.21	0.306245
72.25	0.307036
72.29	0.306897
72.33	0.306276
72.36	0.305802
72.4	0.305938
72.44	0.305573
72.48	0.305893
72.52	0.30668
72.55	0.305374
72.59	0.306094
72.63	0.30663
72.66	0.30819
72.7	0.306611
72.74	0.306903
72.78	0.306564
72.82	0.306452
72.85	0.306341
72.89	0.305953
72.93	0.305613
72.97	0.305563
73.01	0.305759
73.05	0.305946
73.08	0.306041	14
73.12	0.305469
73.16	0.304806
73.19	0.305639
73.23	0.306622
73.27	0.306206
73.31	0.305404
73.35	0.305167
73.38	0.305184
73.42	0.306284
73.46	0.30584
73.5	0.305423
73.54	0.305508
73.57	0.30659
73.61	0.308006
73.65	0.307927
73.69	0.307264
73.73	0.306896
73.76	0.307263
73.8	0.307065
73.84	0.306265
73.88	0.305134
73.91	0.304742
73.96	0.305781
73.99	0.306088
74.03	0.306323
74.07	0.306159
74.1	0.306335
74.14	0.306761
74.18	0.306807
74.22	0.306119
74.26	0.305024
74.29	0.305429
74.33	0.306118
74.37	0.306236
74.41	0.305832
74.45	0.30564
74.49	0.306611
74.52	0.308514
74.56	0.309519
74.6	0.308659
74.64	0.307841
74.68	0.307536
74.71	0.307457
74.75	0.30671
74.79	0.305845
74.83	0.305508
74.87	0.305663
74.9	0.305016
74.94	0.305133
74.98	0.305404
75.02	0.305692
75.06	0.305861
75.09	0.306329
75.13	0.306797
75.17	0.306453
75.21	0.305792
75.24	0.305138
75.28	0.306296
75.32	0.308244
75.36	0.309085
75.4	0.309925
75.43	0.310327
75.47	0.31072
75.51	0.312487
75.55	0.313289
75.58	0.313262
75.62	0.311929
75.66	0.311331
75.7	0.310883
75.74	0.310465
75.77	0.311298
[truncated: 56 more rows]
