# Supplementary material for: LARP1 binds ribosomes and TOP mRNAs in repressed complexes
Source: EMBO J. 2024 Nov 12;43(24):6555–72. doi: 10.1038/s44318-024-00294-z (PMC11649897; doi:10.1038/s44318-024-00294-z)
Supplement: Supplementary file 5 — Source data Fig. 3 [file 44318_2024_294_MOESM5_ESM.zip]

Archive with 69 entries (64 files):
- Figure_3/
- Figure_3/3B/
- Figure_3/3C/
- Figure_3/3D/
- Figure_3/.DS_Store
- __MACOSX/Figure_3/._.DS_Store
- Figure_3/3A/
- Figure_3/3B/western_eIF3B.tiff
- __MACOSX/Figure_3/3B/._western_eIF3B.tiff
- Figure_3/3B/.DS_Store
- __MACOSX/Figure_3/3B/._.DS_Store
- Figure_3/3B/qPCR.xlsx
- __MACOSX/Figure_3/3B/._qPCR.xlsx
- Figure_3/3B/A260.xlsx
- __MACOSX/Figure_3/3B/._A260.xlsx
- Figure_3/3B/western_p-4EBP1-t37-t46.tiff
- __MACOSX/Figure_3/3B/._western_p-4EBP1-t37-t46.tiff
- Figure_3/3B/western_eIF4A.tiff
- __MACOSX/Figure_3/3B/._western_eIF4A.tiff
- Figure_3/3B/western_4EBP1-total.tiff
- __MACOSX/Figure_3/3B/._western_4EBP1-total.tiff
- Figure_3/3B/western_ACTB.tiff
- __MACOSX/Figure_3/3B/._western_ACTB.tiff
- Figure_3/3B/western_eIF2S1.tiff
- __MACOSX/Figure_3/3B/._western_eIF2S1.tiff
- Figure_3/3B/western_p-4EBP1-s65.tiff
- __MACOSX/Figure_3/3B/._western_p-4EBP1-s65.tiff
- Figure_3/3C/western_p-eIF2a-S51.tiff
- __MACOSX/Figure_3/3C/._western_p-eIF2a-S51.tiff
- Figure_3/3C/.DS_Store
- __MACOSX/Figure_3/3C/._.DS_Store
- Figure_3/3C/qPCR.xlsx
- __MACOSX/Figure_3/3C/._qPCR.xlsx
- Figure_3/3C/A260.xlsx
- __MACOSX/Figure_3/3C/._A260.xlsx
- Figure_3/3C/western_p-4EBP1-t37-t46.tiff
- __MACOSX/Figure_3/3C/._western_p-4EBP1-t37-t46.tiff
- Figure_3/3C/western_eIF2a-total.tiff
- __MACOSX/Figure_3/3C/._western_eIF2a-total.tiff
- Figure_3/3C/western_4EBP1-total.tiff
- __MACOSX/Figure_3/3C/._western_4EBP1-total.tiff
- Figure_3/3C/western_ACTB.tiff
- __MACOSX/Figure_3/3C/._western_ACTB.tiff
- Figure_3/3C/western_p-4EBP1-s65.tiff
- __MACOSX/Figure_3/3C/._western_p-4EBP1-s65.tiff
- Figure_3/3D/.DS_Store
- __MACOSX/Figure_3/3D/._.DS_Store
- Figure_3/3D/phostag_composite.tiff
- __MACOSX/Figure_3/3D/._phostag_composite.tiff
- Figure_3/3D/phostag_chemiluminescence.tiff
- __MACOSX/Figure_3/3D/._phostag_chemiluminescence.tiff
- Figure_3/3A/western_eIF4E.tiff
- __MACOSX/Figure_3/3A/._western_eIF4E.tiff
- Figure_3/3A/.DS_Store
- __MACOSX/Figure_3/3A/._.DS_Store
- Figure_3/3A/qPCR.xlsx
- __MACOSX/Figure_3/3A/._qPCR.xlsx
- Figure_3/3A/A260.xlsx
- __MACOSX/Figure_3/3A/._A260.xlsx
- Figure_3/3A/western_p-4EBP1-t37-t46.tiff
- __MACOSX/Figure_3/3A/._western_p-4EBP1-t37-t46.tiff
- Figure_3/3A/western_4EBP1-total.tiff
- __MACOSX/Figure_3/3A/._western_4EBP1-total.tiff
- Figure_3/3A/western_ACTB.tiff
- __MACOSX/Figure_3/3A/._western_ACTB.tiff
- Figure_3/3A/western_p-4EBP1-s65.tiff
- __MACOSX/Figure_3/3A/._western_p-4EBP1-s65.tiff
- Figure_3/3A/western_eIF4G.tiff
- __MACOSX/Figure_3/3A/._western_eIF4G.tiff
