# Supplementary material for: LARP1 binds ribosomes and TOP mRNAs in repressed complexes
Source: EMBO J. 2024 Nov 12;43(24):6555–72. doi: 10.1038/s44318-024-00294-z (PMC11649897; doi:10.1038/s44318-024-00294-z)
Supplement: Supplementary file 5 — Source data Fig. 3 [file 44318_2024_294_MOESM5_ESM.zip › Figure_3/3A/qPCR.xlsx]

## Sheet: README
Here we have provided source data underlying the qPCR results in panel 3A
In the first section ("1_Relative Expression"), we provide the relative expression of each qPCR data point after fitting the ct value to a standard curve generated for each primer set in the same experiment
In the second section ("2_Normalized to eGFP spike-in mRNA"), we have divided the relative expression for each data point by the eGFP relative expression (averaged) from the same sample. Following fractionation, each sample was spiked with an equal amount of eGFP mRNA, which then underwent identical processing to the endogenous mRNAs within the sample. This normalization therefore accounts for an…
In the third section ("3_Percent mRNA across the gradient"), we have divided the values from "2_Normalized to eGFP spike-in mRNA" by the sum of the total across the gradient and multiplied by 100 to convert this value to a percent. For example, the value for Rack1, qPCR replicate 1, siScr_1 was divided by the total of siScr_1 to siScr_8 and multiplied by 100. This represents the percentage distri…

## Sheet: Results
1_Relative expression
Gene	qPCR replicate	siScr_1	siScr_2	siScr_3	siScr_4	siScr_5	siScr_6	siScr_7	siScr_8	si-eIF4E_1	si-eIF4E_2	si-eIF4E_3	si-eIF4E_4	si-eIF4E_5	si-eIF4E_6	si-eIF4E_7	si-eIF4E_8	si-eIF4G_1	si-eIF4G_2	si-eIF4G_3	si-eIF4G_4	si-eIF4G_5	si-eIF4G_6	si-eIF4G_7	si-eIF4G_8
eGFP	1	2.41768	1.55047	1.15375	0.687825	0.572444	0.555235	0.573449	0.663591	1.81478	1.31248	1.63279	0.747333	0.740152	0.566002	0.72924	0.786028	1.73995	1.55095	1.09657	0.553791	0.551785	0.587434	0.495525	0.785881
eGFP	2	2.25298	1.86388	0.97388	0.65372	0.506451	0.624586	0.56582	0.688027	1.69449	1.17529	1.47845	0.740373	0.808945	0.555973	0.691447	0.88287	1.41289	1.35712	1.27061	0.667728	0.576599	0.517704	0.475751	0.443574
Rack1	1	0.972487	3.56876	1.63653	0.264729	0.383211	2.2659	2.17732	0.845643	0.768922	3.75663	7.51141	0.909999	1.43707	1.81654	1.41083	0.653482	1.14434	3.63368	5.55519	0.753303	1.18904	2.04803	1.10129	0.68762
Rack1	2	0.652774	2.87077	1.58725	0.340699	0.467985	2.19833	2.4446	0.867165	0.913713	3.82051	7.01712	1.01005	1.62337	1.74201	1.39256	0.632559	1.13083	3.67007	4.99758	0.783613	1.33372	2.16034	1.16125	0.621692
Actb	1	0.0116933	0.784126	0.189093	0.14832	0.305541	2.26285	4.67794	1.25485	0.0306935	1.7779	0.626011	0.452344	1.11978	2.06784	2.18461	0.714282	0.0460977	1.69519	0.448292	0.454882	1.02673	2.41103	2.16559	0.753297
Actb	2	0.0107982	0.671121	0.207129	0.127716	0.267982	2.28729	4.34344	0.992394	0.0255019	1.81922	0.607246	0.494487	1.18519	1.8747	1.96928	0.75288	0.0388599	1.86977	0.446939	0.37017	1.1477	2.27849	1.02435	0.675165
2_Normalized to eGFP spike-in mRNA
Gene	qPCR replicate	scr_1	scr_2	scr_3	scr_4	scr_5	scr_6	scr_7	scr_8	eIF4E1_1	eIF4E1_2	eIF4E1_3	eIF4E1_4	eIF4E1_5	eIF4E1_6	eIF4E1_7	eIF4E1_8	eIF4G_1	eIF4G_2	eIF4G_3	eIF4G_4	eIF4G_5	eIF4G_6	eIF4G_7	eIF4G_8
Rack1	1	0.416423	2.09045	1.53836	0.394662	0.710377	3.84109	3.82231	1.25131	0.438223	3.02008	4.82857	1.22336	1.85536	3.23811	1.98612	0.78313	0.725906	2.49903	4.69351	1.23339	2.10752	3.70637	2.26773	1.11858
Rack1	2	0.279521	1.68159	1.49203	0.50792	0.867526	3.72655	4.29153	1.28315	0.520743	3.07144	4.51083	1.35787	2.09588	3.10526	1.9604	0.758056	0.717337	2.52405	4.22239	1.28301	2.36395	3.90963	2.39119	1.01133
Actb	1	0.00500711	0.459312	0.17775	0.221118	0.566396	3.83592	8.21218	1.85681	0.0174928	1.42931	0.40242	0.608109	1.44572	3.68607	3.07543	0.855992	0.029242	1.16585	0.378756	0.74478	1.81982	4.36331	4.45927	1.22542
Actb	2	0.00462385	0.393118	0.194704	0.190402	0.496771	3.87734	7.62496	1.46845	0.014534	1.46253	0.390357	0.664764	1.53017	3.34179	2.77229	0.902248	0.0246507	1.28591	0.377613	0.606082	2.03423	4.12345	2.10928	1.09832
3_Percent mRNA across gradient
Gene	qPCR replicate	scr_1	scr_2	scr_3	scr_4	scr_5	scr_6	scr_7	scr_8	eIF4E1_1	eIF4E1_2	eIF4E1_3	eIF4E1_4	eIF4E1_5	eIF4E1_6	eIF4E1_7	eIF4E1_8	eIF4G_1	eIF4G_2	eIF4G_3	eIF4G_4	eIF4G_5	eIF4G_6	eIF4G_7	eIF4G_8
Rack1	1	2.96071	14.8628	10.9375	2.80599	5.05068	27.3096	27.1761	8.89661	2.52244	17.3838	27.7936	7.04174	10.6796	18.6388	11.4323	4.50775	3.95546	13.6172	25.5749	6.72071	11.4838	20.196	12.3568	6.09511
Rack1	2	1.97823	11.901	10.5595	3.59467	6.13968	26.3736	30.3721	9.08116	2.99614	17.6718	25.9534	7.81259	12.0589	17.8664	11.2793	4.36154	3.89372	13.7006	22.9192	6.96424	12.8316	21.2216	12.9794	5.48953
Actb	1	0.0326526	2.99529	1.15915	1.44196	3.69361	25.015	53.5536	12.1087	0.15184	12.4066	3.49306	5.27847	12.5491	31.9956	26.6952	7.43014	0.206126	8.21805	2.66985	5.24995	12.8279	30.7569	31.4333	8.63795
Actb	2	0.0324472	2.75865	1.36631	1.33612	3.48602	27.2087	53.5071	10.3047	0.131189	13.2013	3.5235	6.00039	13.8118	30.1642	25.0236	8.144	0.211421	11.0288	3.23866	5.19816	17.4469	35.3655	18.0906	9.4199
