# Supplementary material for: LARP1 binds ribosomes and TOP mRNAs in repressed complexes
Source: EMBO J. 2024 Nov 12;43(24):6555–72. doi: 10.1038/s44318-024-00294-z (PMC11649897; doi:10.1038/s44318-024-00294-z)
Supplement: Supplementary file 6 — Source data Fig. 5 [file 44318_2024_294_MOESM6_ESM.zip]

Archive with 23 entries (20 files):
- Figure_5/
- Figure_5/.DS_Store
- __MACOSX/Figure_5/._.DS_Store
- Figure_5/5C/
- Figure_5/5B/
- Figure_5/5C/.DS_Store
- __MACOSX/Figure_5/5C/._.DS_Store
- Figure_5/5C/qPCR.xlsx
- __MACOSX/Figure_5/5C/._qPCR.xlsx
- Figure_5/5C/western_LARP1-WT.tiff
- __MACOSX/Figure_5/5C/._western_LARP1-WT.tiff
- Figure_5/5C/A260.xlsx
- __MACOSX/Figure_5/5C/._A260.xlsx
- Figure_5/5C/western_LARP1-LPDmut.tiff
- __MACOSX/Figure_5/5C/._western_LARP1-LPDmut.tiff
- Figure_5/5C/western_LARP1-RBRmut.tiff
- __MACOSX/Figure_5/5C/._western_LARP1-RBRmut.tiff
- Figure_5/5B/.DS_Store
- __MACOSX/Figure_5/5B/._.DS_Store
- Figure_5/5B/western_LARP1.tiff
- __MACOSX/Figure_5/5B/._western_LARP1.tiff
- Figure_5/5B/western_ACTB.tiff
- __MACOSX/Figure_5/5B/._western_ACTB.tiff
