# Supplementary material for: LARP1 binds ribosomes and TOP mRNAs in repressed complexes
Source: EMBO J. 2024 Nov 12;43(24):6555–72. doi: 10.1038/s44318-024-00294-z (PMC11649897; doi:10.1038/s44318-024-00294-z)
Supplement: Supplementary file 7 — Source data Fig. 6 [file 44318_2024_294_MOESM7_ESM.zip]

Archive with 13 entries (10 files):
- Figure_6/
- Figure_6/6A/
- Figure_6/.DS_Store
- __MACOSX/Figure_6/._.DS_Store
- Figure_6/6B/
- Figure_6/6A/.DS_Store
- __MACOSX/Figure_6/6A/._.DS_Store
- Figure_6/6A/Luciferase.xlsx
- __MACOSX/Figure_6/6A/._Luciferase.xlsx
- Figure_6/6B/.DS_Store
- __MACOSX/Figure_6/6B/._.DS_Store
- Figure_6/6B/qPCR.xlsx
- __MACOSX/Figure_6/6B/._qPCR.xlsx
